# Supplementary material for: Between-cow variation in milk fatty acids associated with methane production
Source: PLoS One. 2020 Aug 6;15(8):e0235357. doi: 10.1371/journal.pone.0235357 (PMC7410208; doi:10.1371/journal.pone.0235357)
Supplement: S1 Data — (XLSX) [file pone.0235357.s005.xlsx]

## Sheet: Flowdata.csv
Exp	Cow	Period	Diet	Milk	ECM	FC	PC	LW	NAN	OMD	NDFD	DMILW	CPBal	MEI	MEBal	CH4VFA	pH	TVFA	Acet	Prop	iBut	But	iVal	Val	Cap	AN	FDMI	TDMI	CDMI	OMI	CPI	NFFI	INDFI	FAI	O120+AL1V1:EI1	Oi130	Oai130	Oi140	O140	Oi150	Oai150	O150	O15tot	Oi160	O160	O161t8	O161t9	O161t10	O161t11
12	1	1	1	24.5	24.6	39.8	33.7	570	0.493	0.688	0.589	33.86	12.8	198.7	0.9	358	6.61	109.9	661	184.1	7.89	123.8	9.58	10.61	3.04	75.63	11.34	19.3	7.96	17.85	2.835	8.905	1.741	0.614	0.322	0.115	0.094	0.37	2.025	0.545	1.168	4.128	4.128	0.529	71.973	0	0.043	0	0
12	2	1	2	26.7	27.6	41.6	34.5	581	0.47	0.705	0.635	36.47	-7.9	224.8	10.3	364	6.43	117.29	657.6	175.3	8.3	130.6	12.16	11.38	4.661	100.11	12.37	21.19	8.82	19.6	3.103	9.73	1.905	0.742	0.284	0.107	.	0.239	2.585	0.743	1.035	4.807	4.807	0.673	93.405	0.077	0.078	0.129	0.246
12	3	1	3	25.5	22	32	27.4	595	0.302	0.757	0.675	25.61	-25.2	176.1	-10.3	361	6.65	108.38	652.4	178.2	9.42	134	11	10.79	4.324	80.97	7.53	15.24	7.71	14.14	2.273	6.556	1.36	0.649	0.337	0.19	0.1	0.545	5.357	1.552	2.201	5.158	5.158	1.177	90.827	0.227	0.311	0.422	1.702
12	4	1	4	20.5	16.7	26	31.3	564	0.277	0.739	0.657	25.85	-25.7	166.4	10.3	340	6.78	97.43	619.9	205.3	8.23	139	17.18	8.22	2.222	84.48	8.15	14.58	6.43	13.51	2.108	6.516	1.288	0.739	0.269	0.187	0.147	0.372	8.931	2.297	2.689	4.114	4.114	1.028	88.25	0.266	0.363	1.018	1.999
12	1	2	2	23.3	22.7	37.6	34.8	570	0.387	0.737	0.66	32.49	-8.8	205.8	17.5	358	6.52	112.33	657.1	182.6	7.59	127.1	11.3	10.77	3.581	90.03	10.51	18.52	8.02	17.11	2.581	8.401	1.497	0.682	0.281	0.099	0.074	0.333	3.041	0.862	1.491	4.343	4.343	0.553	78.405	0.103	0.092	0.139	0.433
12	2	2	3	23.9	21.5	30.7	35.3	581	0.39	0.755	0.678	33.99	-15.7	225.8	43.1	367	6.62	114.59	637.6	170.4	8.77	154.8	12.83	11.26	4.37	103.73	10.88	19.75	8.87	18.25	2.751	8.836	1.591	0.797	0.296	0.137	0.068	0.278	4.683	1.659	2.216	4.706	4.706	0.538	89.165	0.193	0.18	0.331	0.879
12	3	2	4	15.7	14.2	34.4	31.2	595	0.226	0.749	0.653	21.95	-32.2	152.6	6.7	353	6.73	107.09	615	188.5	7.95	160.1	16.24	8.85	3.334	84.42	5.86	13.06	7.2	12.11	1.833	5.376	1.041	0.738	0.338	0.294	0.068	0.435	11.021	1.869	3.369	4.594	4.594	1.25	119.504	0.59	0.347	2.764	1.776
12	4	2	1	25.5	24	36.2	31.4	564	0.37	0.736	0.666	34.86	-20.5	216	21.5	370	6.58	114.66	660.3	167.3	8.61	135.5	11.56	11.39	5.393	110.46	12.23	19.66	7.43	18.13	2.715	9.269	1.592	0.627	0.35	0.113	0.093	0.393	2.074	0.604	1.524	3.666	3.666	0.684	61.549	0	0.044	0	0
12	2	3	1	23.9	25.2	41.9	36.8	581	0.478	0.704	0.63	35.11	6.9	218.1	16.2	355	6.2	125.91	650.3	186.3	7.4	129.4	9.79	11.54	5.286	84.14	11.71	20.4	8.69	18.87	2.848	9.27	1.814	0.815	0.315	0.106	0.058	0.299	1.473	0.616	1.182	3.548	3.548	0.415	64.767	0	0.221	0	0
12	3	3	2	19.4	19.9	43.6	31.2	595	0.368	0.742	0.677	27.21	3.3	182.1	6.3	368	6.82	107.52	656.2	169.4	8.48	137.8	11.32	11.61	5.191	60.74	9.33	16.19	6.86	14.98	2.248	7.347	1.433	0.635	0.299	0.121	0.05	0.296	2.593	0.621	1.284	3.922	3.922	0.696	78.987	0.117	0.192	0.171	0.296
12	4	3	3	25.2	22.8	33.1	31.7	564	0.37	0.721	0.657	33.72	-16.3	204.7	16.6	362	6.64	111.16	645.2	177.4	7.34	141.5	10.91	11.4	6.204	97.36	11.21	19.02	7.81	17.59	2.625	8.691	1.675	0.571	0.405	0.193	0.088	0.519	5.177	1.571	2.73	5.319	5.319	1.156	95.419	0.256	0.335	0.454	1.499
12	1	4	3	20.6	18.7	32.9	33.5	570	0.364	0.747	0.648	30.32	-9.2	195.9	28.6	353	6.59	107.35	642.7	188.6	8.32	132.1	12.1	11.46	4.795	101.64	9.29	17.28	7.99	15.96	2.436	7.273	1.436	0.718	0.314	0.177	0.099	0.347	4.823	1.768	2.229	5.086	5.086	0.809	86.143	0.244	0.49	0.457	1.724
12	2	4	4	21.8	20	29.7	37.5	581	0.382	0.749	0.646	31.43	-10.4	209.8	34.8	333	6.34	109.23	603.6	213.8	7.76	145.5	15.31	10.82	3.142	74.47	9.12	18.26	9.14	16.89	2.58	7.418	1.502	0.857	0.47	0.16	0.123	0.345	9.968	1.797	2.666	5.467	5.467	0.857	123.647	0.481	0.415	1.495	2.109
12	3	4	1	18.9	18.9	41.8	31	595	0.367	0.719	0.626	25.76	8.2	164.3	-6.4	376	6.49	109.22	665.5	159.6	8.62	137.1	12.2	11.22	5.804	100.6	8.66	15.33	6.66	14.14	2.166	6.627	1.287	0.471	0.279	0.132	0.064	0.159	1.249	0.496	1.231	3.339	3.339	0.522	60.052	0	0.031	0	0
12	4	4	2	26	24.1	34.7	31.5	564	0.361	0.738	0.644	34.26	-23	213.5	18.8	362	6.61	105.24	658.4	177.4	7.76	127.4	9.64	11.76	7.645	97.22	11.31	19.32	8.01	17.82	2.701	8.465	1.618	0.652	0.239	0.097	0.051	0.361	2.692	0.788	1.18	4.375	4.375	0.687	72.067	0.071	0.064	0.128	0.385
18	1	1	1	27	25	34.8	33.7	628	0.559	0.742	0.641	35.94	-2.6	245.7	40.5	350	6.15	131.68	643.1	193.7	6	130.4	8.07	13.97	4.78	70.22	14.23	22.57	8.34	20.49	3.553	8.611	1.539	0.698	1.103	0.171	0.071	0.626	2.758	1.677	4.101	3.997	4.101	0.899	63.534	0	0	0	0
18	2	1	2	24.1	19.3	28.2	28.4	631	0.413	0.78	0.699	29.33	-17.7	215.7	39.6	374	6.51	114.76	676.8	162.6	6.88	128.8	8.45	12.2	4.27	50.81	10.68	18.51	7.82	16.85	2.907	6.726	1.212	0.757	1.284	0.168	0.102	0.361	5.964	1.114	1.895	5.129	5.392	1.913	100.907	0.27	0.277	0.452	1.609
18	3	1	3	10.6	9.9	26.7	47	620	0.25	0.758	0.673	19.47	-19	146.7	20.9	312	6.53	100.47	610	241	6.97	109.2	14.88	14.23	3.78	32.84	7.07	12.07	5	11.03	1.793	4.308	0.771	1.023	0.438	.	0.1	0.076	2.593	0.394	0.556	1.789	1.824	0.158	75	0.117	0.12	0.391	1.481
18	4	1	4	19.9	14.4	16.5	35.4	670	0.266	0.77	0.718	20.88	-27.4	170	16.4	318	6.53	100.02	612	232	5.9	113.1	20.76	14.6	1.7	39.59	9.91	13.99	4.08	12.73	2.048	5.535	0.971	1.079	0.697	0.105	0.081	0.21	5.021	1.412	2.164	3.3	3.482	0.694	79.017	0.385	0.448	1.461	1.405
18	1	2	2	28.7	23.4	26.5	32.5	628	0.5	0.747	0.671	33.04	-2.4	231.2	34.4	346	6.58	112.08	647.6	198.4	7.05	118.6	12.34	12.13	3.93	90.13	12.03	20.75	8.72	18.97	3.173	7.51	1.31	0.762	1.13	0.187	0.1	0.413	5.905	1.985	3.698	5.343	5.646	1.29	87.825	0.501	0.352	0.624	2.262
18	2	2	3	19.1	16.9	31.1	38.5	647	0.37	0.775	0.687	26.46	-14.2	207.4	42.9	347	6.56	106.64	646.4	196	7.31	121	13.12	12.47	3.75	58.65	8.78	17.11	8.33	15.71	2.555	5.767	1.023	1.128	0.812	0.155	0.124	0.412	6.976	1.865	2.688	6.226	6.538	0.996	120.378	0.33	0.342	0.818	1.64
18	3	2	4	7.3	7.7	32.4	57.9	637	0.296	0.745	0.669	21.71	-12.4	163.4	47.1	336	6.64	111.19	612.5	210.6	7.46	139	16.22	11.33	2.79	75.75	7.94	13.82	5.88	12.67	2.019	4.867	0.843	1.032	0.701	0.112	0.073	0.238	5.335	1.802	2.547	3.434	3.62	0.67	74.995	0.391	0.364	1.273	1.143
18	4	2	1	26.4	24.5	34.1	34.1	663	0.404	0.74	0.657	28.57	-21.2	205.7	0	359	6.96	101.23	651.9	181.2	7.11	129.2	14.69	11.76	4.15	67.74	11.05	18.94	7.9	17.3	2.926	6.91	1.206	0.527	1.006	0.216	0.062	0.459	2.293	1.978	3.478	3.665	3.717	0.984	57.956	0	0	0	0
18	1	3	4	15.8	13.9	25.8	43.5	628	0.298	0.746	0.674	21.16	-4.4	158.8	11.1	337	6.65	95.61	625	210.5	6.38	131.1	13.96	10.36	2.82	66.13	8.47	13.29	4.82	12.15	1.922	4.93	0.828	1.093	0.666	0.172	0.068	0.267	6.454	2.149	2.481	3.897	4.128	0.889	91.204	0.405	0.334	1.622	1.241
18	2	3	1	21.7	18.9	33.1	29.9	662	0.489	0.744	0.658	27.39	12.8	199.8	23.4	352	6.82	97.16	667.9	191.9	6.59	110.9	7.59	11.22	4.01	45.53	10.5	18.14	7.64	16.55	2.825	6.674	1.17	0.613	0.813	0.122	0.049	0.472	1.907	1.184	2.278	3.051	3.126	0.829	51.282	0	0	0	0
18	3	3	2	6.7	6.7	34.5	45	653	0.343	0.744	0.666	22.52	-7.5	165.4	53.2	359	6.62	99.84	639.6	181.1	7.61	144.6	13.14	10.92	3	103.14	8.64	14.71	6.07	13.43	2.252	5.401	0.939	0.681	0.538	0.155	0.054	0.371	5.797	1.801	2.685	4.232	4.456	0.983	69.905	0.332	0.156	0.513	1.843
18	4	3	3	22.3	18.5	21.1	41.2	656	0.386	0.751	0.643	23.02	9	180.7	6.7	312	6.82	89.58	607.6	241.6	6.14	115.3	13.81	12.61	2.9	47	7.29	15.1	7.81	13.87	2.277	5.034	0.915	1.158	0.704	0.128	0.055	0.209	4.904	1.068	1.879	2.885	3.016	0.545	78.257	0.246	0.181	0.924	0.909
18	1	4	3	7.5	8.2	36.3	58	628	0.332	0.76	0.687	24.7	-21.1	188.8	71.2	353	6.89	85.34	610.7	188.4	8.79	159.5	15.05	13.83	3.75	63.1	8.59	15.51	6.92	14.28	2.403	5.713	1.083	1.237	0.441	0.105	0.069	0.269	5.441	1.31	1.754	3.944	4.094	0.61	87.34	0.26	0.232	0.68	1.259
18	2	4	4	15.5	13.1	28.6	37.5	678	0.314	0.769	0.673	21.14	-17.8	177.3	29.4	317	6.85	78.37	602.6	233	8.29	121.6	17.12	14.04	3.32	44.37	7.39	14.33	6.94	13.2	2.22	5.115	0.984	1.188	0.611	0.148	0.114	0.318	5.575	1.462	2.442	3.5	3.687	0.609	72.348	0.264	0.237	0.863	1.15
18	3	4	1	5	5.2	40.9	40.1	670	0.296	0.755	0.706	19.39	-19.3	146.9	40.8	369	6.74	93.76	649	167.3	9.39	141.7	13.5	14.19	4.8	74.63	7.94	12.99	5.06	11.91	2.102	5.122	0.961	0.496	0.638	0.134	0.034	0.487	1.911	1.176	2.639	3.344	3.456	0.977	51.124	0	0	0	0
18	4	4	2	17.1	17.6	36.8	41.8	649	0.393	0.733	0.652	23.81	-1.1	173.2	4.3	356	6.79	90.5	632.8	185.1	8.07	143.5	11.82	13.7	4.97	19.18	9.02	15.45	6.44	14.18	2.472	5.93	1.12	0.773	0.794	0.158	0.081	0.459	7.033	1.692	3.029	4.906	5.19	0.937	86.339	0.413	0.283	0.557	2.078
19	1	1	1	28.1	29.6	46.4	29.2	632	0.42	0.703	0.639	26.16	-2.6	167.3	-62.3	357	6.52	95.52	675.2	184.8	6.7	109.5	12.14	9.52	2.2	90.57	9.14	16.53	7.39	14.65	2.67	6.832	1.471	0.552	0.294	0.084	0.087	0.048	1.081	0.549	1.194	2.693	2.693	0.418	49.239	.	.	.	0.019
19	2	1	2	35.4	33.1	36.4	31.1	635	0.461	0.739	0.65	31.56	-9.6	213.2	-34.8	381	6.69	91.65	692.6	153.6	7.2	121.9	10.47	9.92	4.26	70.83	12.8	20.04	7.24	17.91	3.072	7.791	1.827	0.585	0.581	0.216	0.07	0.109	2.036	1.667	3.018	3.377	3.377	1.311	57.406	.	0.035	.	0.028
19	3	1	3	36.6	35.8	41	27.8	624	0.495	0.731	0.635	32.1	-0.8	215.9	-45.1	356	6.77	89.34	673.1	188.2	4.81	117.4	10.19	4.14	2.24	52.03	6.73	20.03	13.31	18.07	3.107	7.835	1.699	0.748	0.347	0.128	0.056	0.064	1.477	0.746	1.382	3.025	3.025	0.639	73.182	.	.	.	0.033
19	4	.	.	.	.	.	.	597	.	.	.	.	.	.	.	.	.	.	.	.	.	.	.	.	.	.	.	.	.	.	.	.	.	.	.	.	.	.	.	.	.	.	.	.	.	.	.	.	.
19	1	2	2	25.6	27.1	46.7	30	634	0.392	0.731	0.593	24.42	-10.5	162.6	-54.1	382	6.9	80.22	685	149.6	11.72	118.9	12.34	18.37	4.11	100.45	7.88	15.48	7.6	13.88	2.61	5.403	1.278	0.395	0.41	0.114	0.075	0.04	1.106	0.597	1.147	2.401	2.401	0.714	57.452	.	.	.	0.031
19	2	2	3	39	34.1	33.8	27.3	627	0.437	0.74	0.661	28.82	-9.6	194.7	-57.8	365	6.6	100.13	674.8	172.5	10.19	109.7	12.48	17.21	3.2	155.81	8.17	18.06	9.89	16.34	2.902	7.459	1.43	0.516	0.429	0.171	0.106	0.071	1.638	1.117	3.051	3.693	3.693	1	58.767	.	0.02	.	0.023
19	3	2	4	35.4	31.5	34.3	27.2	618	0.504	0.737	0.542	32.7	0.4	219.5	-18.7	379	6.79	84.84	678.2	155.4	9.08	126.9	12.61	11.69	6.13	77.49	8.28	20.22	11.94	18.58	3.141	6.378	1.633	0.522	0.656	0.27	0.055	0.17	2.057	1.483	3.021	2.825	2.825	1.433	66.415	.	0.035	.	0.037
19	4	2	1	27.1	26.5	38.5	32.5	601	0.47	0.698	0.615	30.43	-11.5	182.3	-28.3	.	.	.	.	.	.	.	.	.	.	.	9.83	18.29	8.46	16.27	3.15	7.48	1.485	0.493	0.312	0.066	0.053	0.05	1.031	0.394	1.197	2.314	2.314	0.3	43.411	.	.	.	0.037
19	1	3	4	33.4	32.1	38.1	30.9	636	0.503	0.734	0.505	31.78	-3.9	215.8	-27.1	347	5.81	119.86	641.6	196.7	6.84	123.6	13.27	12.71	5.17	75.92	8.25	20.21	11.96	18.44	3.222	6.248	1.634	0.463	0.948	0.298	0.046	0.122	2.351	1.446	3.509	3.172	3.172	2.141	79.382	.	.	.	0.032
19	2	3	1	34.2	31.2	35.2	30.1	618	0.584	0.703	0.643	34.79	5.4	217	-19.6	369	6.57	99.47	692.4	170.5	6.63	110.2	10.15	7.67	2.51	61.62	13.62	21.51	7.9	19.29	3.536	8.964	1.741	0.537	0.609	0.131	0.093	0.408	1.728	0.846	1.601	4.031	4.031	0.696	72.597	.	0.036	.	0.032
19	3	3	2	34.7	31.5	34.8	29	613	0.549	0.74	0.633	34.65	-4	225.6	-12.1	372	6.88	87.74	684	164.1	7.52	117.3	12.54	10.03	4.56	74.63	13.67	21.23	7.56	19.1	3.517	7.977	1.731	0.5	0.747	0.302	0.089	0.163	2.638	2.338	3.979	4.216	4.216	2.009	71.237	.	0.03	.	0.037
19	4	3	3	28.8	26.3	32.4	32.8	605	0.528	0.684	0.555	32.03	7.5	192.1	-17.9	340	6.37	108.02	654	207.6	4.44	114	13.05	4.81	2.22	59.68	7.06	19.38	12.32	17.56	3.157	7.614	1.571	0.484	0.231	0.067	0.036	0.043	1.035	0.395	1.131	2.369	2.369	0.322	66.879	.	.	.	0.061
19	1	4	3	32.1	31.2	37.7	32.3	638	0.524	0.718	0.639	31.8	6.1	208.8	-29.6	335	6.33	107.51	638.8	214.3	4.93	119.6	14.23	5.3	2.79	39.51	8.67	20.29	11.62	18.19	3.15	8.305	1.655	0.496	0.497	0.177	0.074	0.125	2.02	1.231	3.61	3.955	3.955	0.772	77.956	.	0.033	.	0.044
19	2	4	4	35.5	29.8	29	30.2	610	0.444	0.754	0.587	32.62	-11.5	218.2	-10.4	362	6.43	85.84	657.1	177.2	8.39	126.1	12.7	14.16	4.43	73.99	8.08	19.9	11.81	18.17	3.006	6.559	1.629	0.439	0.493	0.147	0.195	0.053	1.573	0.813	1.61	3.029	3.029	0.713	77.444	.	.	.	0.028
19	3	4	1	33.1	29.3	33.2	28.9	607	0.514	0.733	0.691	32.85	-3.7	207.2	-18.5	357	6.9	91.76	663.3	184.3	7.63	121.3	11.99	8.79	2.72	74.2	12.44	19.94	7.5	17.65	3.284	8.642	1.714	0.504	0.427	0.222	0.09	0.18	1.896	1.74	3.111	3.429	3.429	0.884	56.718	.	.	.	0.044
19	4	4	2	26	24.8	35.8	33.1	609	0.465	0.746	0.674	30.77	-7.9	199.5	-3.1	353	6.66	97.91	630.8	188.7	7.76	141.9	14.4	11.54	4.9	71.06	11.43	18.74	7.31	16.77	3.056	7.193	1.41	0.426	0.619	0.214	0.071	0.135	2.09	1.564	2.945	3.56	3.56	0.938	61.878	.	.	.	0.034
21	1	1	1	18	19.7	48.4	33.3	770	0.336	0.778	0.772	18.32	10.7	169.5	-20.5	370	6.63	93.33	693.7	169	7.29	109.9	8.57	8.36	3.21	68.23	11.47	14.11	2.64	12.97	1.95	6.846	0.993	0.8	0.673	0.102	0.163	0.294	1.437	0.668	0.976	3.245	3.245	0.432	51.637	.	.	.	0.404
21	2	1	2	35.1	32.7	35.7	29.4	622	0.57	0.748	0.691	35.61	20.6	259	14.4	365	6.09	121.09	664.6	174.9	6.69	132	7.52	10.32	3.96	83.51	13.68	22.15	8.48	20.56	3.106	9.656	1.459	1.267	0.797	0.146	0.128	0.471	2.1	1.083	1.951	5.157	5.157	0.811	82.401	.	.	.	0.205
21	3	1	3	33.6	31	33	32.5	593	0.523	0.76	0.686	33.88	20.7	240.2	6.8	348	6.18	113.43	649	197	7.05	123.3	9.87	10.58	3.26	47.09	8.44	20.09	11.65	18.83	2.851	7.76	1.23	1.129	0.728	0.101	0.107	0.44	1.913	0.685	1.853	4.283	4.283	0.666	76.085	.	.	.	0.319
21	4	1	4	21.5	23.7	49.9	31.3	641	0.268	0.82	0.711	18.92	-6.1	157.5	-42.2	341	6.25	105.22	631.6	205.4	6.18	129.9	8.55	13.31	5.04	25.41	2.46	12.13	9.68	11.49	1.749	4.02	0.682	0.674	0.346	0.123	0.03	0.428	1.264	0.721	1.224	2.473	2.473	0.703	49.526	.	.	.	0.146
21	1	2	2	19.5	20.4	43.5	33.7	761	0.404	0.788	0.731	21.13	15.8	198.3	5.6	377	6.51	103.44	685.6	160.3	5.8	131.8	5.61	8.31	2.61	69.42	9.32	16.08	6.76	15.04	2.272	6.679	1.082	0.892	0.518	0.117	0.108	0.318	1.355	0.815	1.159	3.163	3.163	0.566	61.001	.	.	.	0.152
21	2	2	3	39.1	36.2	34	30.6	634	0.615	0.765	0.674	37.44	21.1	286	22	358	5.89	125.69	657	183.7	5.89	131.8	6.52	12.09	3.02	44.37	10.57	23.74	13.17	22.32	3.344	9.084	1.494	1.306	0.774	0.148	0.088	0.424	1.753	0.874	2.05	4.566	4.566	0.99	85.532	.	.	.	0.217
21	3	2	4	35.9	32.8	32.2	32.9	601	0.603	0.766	0.659	36.9	29.4	268.9	25.3	347	6.14	118.26	628.7	197.7	6.6	144.8	8.03	12.09	2.11	52.23	6.98	22.19	15.22	20.99	3.114	7.639	1.303	1.199	0.728	0.137	0.084	0.38	1.686	0.867	2.231	4.149	4.149	1.024	85.864	.	.	.	0.289
21	4	2	1	26.3	25.2	38.4	31	624	0.405	0.755	0.703	25.79	15.8	189.6	-16.4	362	6.75	91.97	664.9	179.6	6.74	130.6	5.44	10.66	2.07	37.69	11.48	16.1	4.62	14.96	2.279	7.319	1.151	0.89	0.641	0.092	0.118	0.395	1.743	0.772	1.22	3.531	3.531	0.676	60.674	.	.	.	0.247
21	1	3	4	29.5	32.6	44.4	38.1	752	0.667	0.783	0.704	31.33	22.5	290.8	34.9	347	5.97	122.42	623.2	197.4	6.62	147.7	7.84	14.13	3.19	47.09	7.09	23.56	16.47	22.2	3.642	8.576	1.349	1.301	0.767	0.237	0.098	0.596	2.102	1.401	2.751	4.796	4.796	1.431	101.296	.	.	.	0.313
21	2	3	1	26.3	26.7	42.3	30.2	646	0.463	0.748	0.711	29.6	6.2	223	7.4	368	6.21	112.33	674.2	171	6.59	127.6	7.3	10.24	3.12	71.31	13.43	19.12	5.69	17.7	2.774	8.945	1.462	1.107	0.664	0.133	0.164	0.462	1.638	1.086	1.637	4.406	4.406	0.846	67.516	.	.	.	0.152
21	3	3	2	26	25.1	37.7	32	610	0.452	0.757	0.707	25.47	33.5	184.2	-20.1	371	6.2	112.96	667.8	167.2	6.64	138.1	6.73	10.09	3.45	126.9	8.83	15.53	6.7	14.47	2.305	6.704	1.087	0.887	0.643	0.15	0.162	0.456	1.695	1.07	1.634	4.094	4.094	0.809	73.372	.	.	.	0.162
21	4	3	3	20.9	22.7	47.3	34.1	608	0.352	0.794	0.71	23.68	1.4	178.9	-12.7	354	6.53	97.65	647.2	189.8	6.35	136.3	5.63	11.88	2.87	45.77	6.24	14.39	8.15	13.47	2.178	5.753	0.917	0.797	0.499	0.162	0.098	0.495	1.477	0.981	1.418	3.297	3.297	0.888	59.076	.	.	.	0.151
21	1	4	3	22.2	25.1	47.1	38.8	743	0.563	0.786	0.727	27.39	20.3	250.4	34.3	371	6.14	115.33	653.4	166.9	6.42	151.2	6.33	11.88	3.82	99.74	9.19	20.35	11.16	19.02	3.106	8.72	1.31	1.126	0.659	0.212	0.12	0.513	1.879	1.335	2.2	4.503	4.503	0.907	90.773	.	.	.	0.237
21	2	4	4	41.2	40.6	37.5	33.5	658	0.666	0.759	0.682	38.86	7.4	306	16.7	328	5.73	132.1	583.5	221.8	6.13	161.2	7.72	16.96	2.65	46.93	8.29	25.57	17.28	24.04	3.975	10.283	1.486	1.427	1.027	0.228	0.111	0.38	2.736	1.073	2.368	5.724	5.724	0.851	109.999	.	.	.	0.25
21	3	4	1	22	22.8	43.4	32.6	618	0.372	0.783	0.762	25.42	2.3	190.9	-2.2	367	6.47	100.2	669.5	172.8	7.19	130.4	7.39	9.78	2.99	85.71	11.26	15.71	4.45	14.53	2.291	7.593	1.214	0.89	0.544	0.097	0.123	0.329	1.502	0.931	1.324	3.536	3.536	0.59	54.958	.	.	.	0.134
21	4	4	2	16.5	16.4	40.8	31.4	591	0.281	0.787	0.741	20.39	-3.1	147.8	-9.3	372	6.52	95.06	664.7	165.6	7.26	141.6	7.57	10.41	2.84	63.54	7.04	12.05	5.01	11.22	1.797	5.492	0.854	0.668	0.375	0.104	0.058	0.236	1.011	0.602	0.962	2.393	2.393	0.44	43.054	.	.	.	0.107
22	1	1	1	26.6	26.3	37.8	36.5	610	0.563	0.769	0.722	32.23	29.4	223.3	13	360	6.56	102.34	669	181.3	6.55	123.8	7.23	9.38	2.83	59.89	13.47	19.66	6.19	18.13	2.942	9.48	1.038	0.505	2.464	0.83	0.144	2.126	9.815	4.639	11.484	9.678	9.678	3.049	84.525	.	.	.	0.821
22	2	1	1	27.4	28.5	43.9	34.1	538	0.462	0.77	0.73	31.82	20.7	194.8	-20.4	363	6.23	111.69	679.7	178.4	5.91	117.3	6	9.13	3.67	55.89	12.4	17.12	4.72	15.79	2.536	8.49	0.908	0.437	1.962	0.509	0.102	1.846	6.962	4.023	8.892	8.014	8.014	3.158	70.543	.	.	.	0.511
22	3	1	1	22.8	25.4	50.4	33.5	593	0.296	0.787	0.716	23.56	-21.3	162.3	-41.6	351	6.44	102.61	684.6	194	6.24	96.7	7.02	8.87	2.53	60.61	8.04	13.97	5.93	12.87	2.146	6.196	0.688	0.364	1.108	0.362	0.082	1.124	5.772	2.225	5.867	5.277	5.277	1.938	50.494	.	.	.	0.28
22	4	1	1	20.4	23.4	47.1	43.2	682	0.417	0.809	0.772	24.4	4.8	198.8	-2.8	373	6.74	98.71	694.5	164.4	7.8	111.4	8.81	9.12	3.95	45.57	10.45	16.64	6.19	15.34	2.525	7.689	0.842	0.431	1.747	0.641	0.101	1.448	6.99	3.681	7.775	6.544	6.544	2.618	67.865	.	.	.	0.434
22	5	1	1	26.5	27.8	45.3	33.4	603	0.353	0.822	0.775	25.37	-14.1	193	-24.5	367	6.77	83.32	694.6	172.4	7.92	103.3	8.52	9.12	4.2	46.96	9.11	15.3	6.19	14.65	2.421	7.244	0.797	0.398	1.544	0.548	0.064	1.136	6.323	2.884	6.307	5.56	5.56	2.347	60.578	.	.	.	0.413
22	1	2	2	22.2	23.8	44.4	37.3	610	0.478	0.734	0.685	29.92	19.4	195.3	-2	369	6.4	109.69	680.1	167.9	6.93	116.2	6.93	17.87	4.1	88.14	12.31	18.25	5.95	16.9	2.634	9.071	1.242	0.273	0.666	0.343	0.373	1.077	3.366	2.54	5.99	6.3	6.3	1.614	58.819	.	.	.	0.317
22	2	2	2	25.3	25.9	43.1	33.5	538	0.485	0.767	0.718	34.55	19.4	207.8	6.4	359	6.38	110.59	672.2	181.2	6.51	112.9	5.61	17.81	3.8	75.43	12.96	18.59	5.63	17.22	2.67	9.404	1.276	0.272	0.665	0.35	0.317	1.087	2.497	2.472	5.951	5.785	5.785	1.791	51.313	.	.	.	0.277
22	3	2	2	24.4	26.1	45.2	36	593	0.471	0.756	0.686	30.22	19.3	197.3	-10.3	362	6.46	118.41	667.7	176.5	7.26	116.8	7.01	19.93	4.81	71.37	11.66	17.92	6.26	16.58	2.597	8.739	1.208	0.275	0.505	0.31	0.135	0.938	2.693	2.273	5.296	5.191	5.191	1.663	50.327	.	.	.	0.285
22	4	2	2	17.6	20.2	47.9	43.5	682	0.493	0.784	0.74	26.07	28	203.5	18.6	370	6.56	102.4	674.9	168.4	6.45	124.9	5.76	16.5	3.13	80.22	11.52	17.78	6.26	16.46	2.58	8.657	1.198	0.274	0.594	0.42	0.242	1.446	2.95	2.889	6.33	5.614	5.614	1.889	61.269	.	.	.	0.337
22	5	2	2	27.1	26.1	38.2	33.9	603	0.501	0.782	0.729	32.02	17.9	220	11.1	378	6.44	103.21	687.7	156.7	7.27	121.1	7.36	16.37	3.49	101.43	13.05	19.31	6.26	17.87	2.785	9.606	1.314	0.289	0.671	0.428	0.254	1.21	2.897	2.552	5.99	6.017	6.017	1.893	62.535	.	.	.	0.47
23	1	1	1	30.3	28.9	40.3	26.2	665	0.494	0.751	0.699	27.73	15.2	203	-26	356	6.12	129.83	682.7	185.6	7.63	97.9	9.76	13.87	2.56	84.05	10.48	18.44	7.96	17.05	2.804	8.499	1.139	0.351	0.834	0.383	0.25	1.014	2.828	2.226	3.654	5.943	5.943	1.691	62.776	.	.	.	0.344
23	2	1	2	40	38.5	39.1	28.3	645	0.597	0.768	0.722	37.75	-7.7	274.4	-2.5	346	6.1	135.09	635	195.5	9.74	120.6	15.18	15.78	8.17	103.56	16.39	24.35	7.96	22.33	3.92	10.513	1.371	0.609	0.853	0.34	0.537	1.008	3.741	3.329	3.35	8.5	8.5	1.857	94.36	.	.	.	0.373
23	3	1	3	30.7	29.5	39.1	28.3	645	0.508	0.788	0.745	31.44	-2.4	234.7	4.4	376	5.73	148.69	647.2	157.8	9.28	148.6	14.89	15.11	7.14	177.37	12.32	20.28	7.96	18.69	3.225	8.476	1.047	0.452	0.752	0.379	0.485	1.011	2.959	2.597	2.388	5.9	5.9	1.782	77.712	.	.	.	0.147
23	4	1	1	26.5	25.7	36.8	33.6	540	0.467	0.724	0.661	35.41	1	202.5	1.5	334	6.02	122.13	657.4	214.3	6.48	98.1	6.23	15.87	1.59	39.3	11.16	19.12	7.96	17.67	2.897	8.917	1.186	0.357	0.887	0.304	0.231	0.954	2.972	2.129	2.793	5.652	5.652	1.173	55.651	.	.	.	0.251
23	5	1	2	31	30.1	39.5	29.6	588	0.399	0.809	0.746	32.72	-32.7	228.8	0.9	358	6	130.38	646.7	180.5	10.72	122.8	16.6	15.45	7.17	149.68	11.28	19.24	7.96	17.65	3.121	7.854	1.071	0.499	0.72	0.284	0.272	0.753	2.158	1.998	2.112	5.216	5.216	1.48	61.756	.	.	.	0.126
23	1	2	2	35.1	29.5	33.9	21.3	665	0.521	0.736	0.66	31.2	-6.3	225.4	-6.4	337	6.14	128.07	637.5	208	8.89	112.2	13.84	14.38	5.26	89.75	12.81	20.75	7.94	19.05	3.39	9.078	1.213	0.581	1.09	0.34	0.459	0.94	3.09	2.488	2.732	6.711	6.711	1.546	79.839	.	.	.	0.256
23	2	2	3	38.2	38.5	42.5	31.1	645	0.64	0.761	0.71	39.04	1.7	282.8	5.6	373	6.11	124.79	660	163	8.34	137.2	10.64	13.66	7.12	78.12	17.24	25.18	7.94	23.17	3.96	11.469	1.407	0.676	1.109	0.443	0.492	1.282	4.091	3.495	3.098	7.968	7.968	2.172	97.741	.	.	.	0.306
23	3	2	1	26.6	25.7	37.1	32.1	645	0.503	0.759	0.714	28	19	200.8	-9.7	367	6.13	117.35	682.8	170.9	7.22	113.1	7.23	14.48	4.24	78.83	10.12	18.06	7.94	16.69	2.8	8.435	1.173	0.347	0.652	0.361	0.238	1.272	2.395	2.304	3.056	5.349	5.349	1.934	60.331	.	.	.	0.229
23	4	2	2	27	26.6	37.9	33.8	540	0.497	0.737	0.655	33.57	7.5	197.4	-8.3	346	6.25	125.07	630.9	195.5	8.97	127	15.02	15.26	7.4	64.81	10.2	18.13	7.94	16.65	2.973	7.63	1.053	0.519	0.823	0.296	0.402	0.734	2.896	2.596	2.679	5.947	5.947	1.366	79.049	.	.	.	0.191
23	5	2	3	31.6	32.2	41.9	31	588	0.406	0.818	0.773	36.65	-40.4	260.5	21.6	367	5.93	130.26	649.9	169.2	9.1	138	11.5	15.64	6.68	116.65	13.62	21.55	7.94	19.83	3.41	9.475	1.201	0.592	0.784	0.281	0.293	0.89	2.781	1.962	2.303	5.003	5.003	1.365	65.669	.	.	.	0.142
23	1	3	3	34.7	33.1	38.1	29.8	665	0.563	0.73	0.65	33.38	7.5	239.7	-11.1	348	6.17	129.93	627.4	193.7	8.86	135.5	13.51	16.03	4.96	71.54	14.31	22.2	7.89	20.49	3.353	9.983	1.245	0.573	0.992	0.34	0.549	0.947	3.451	2.67	2.7	6.584	6.584	1.408	84.68	.	.	.	0.259
23	2	3	1	34.7	35.2	41.3	32.3	645	0.607	0.752	0.73	36.37	19.8	256.8	-3.2	376	6.35	121.27	688	159.1	8.63	115.1	9.51	16.14	3.44	102.47	15.56	23.46	7.89	21.74	3.328	12.21	1.628	0.318	1.138	0.597	0.343	1.54	3.556	3.398	4.395	8.478	8.478	2.345	82.347	.	.	.	0.296
23	3	3	2	24.1	25	42.9	32.8	645	0.414	0.805	0.779	28.84	-13	221	14	359	6.15	129.19	649.4	180.3	9.46	128.6	12.04	13.55	6.67	127.77	10.71	18.6	7.89	17.1	2.829	8.487	1.096	0.507	0.784	0.315	0.293	0.816	2.535	2.313	2.771	5.437	5.437	2.176	67.746	.	.	.	0.196
23	4	3	3	27.1	28.1	40.3	36.8	540	0.496	0.742	0.669	36.7	5.2	217.4	4.3	364	6.18	125.65	632.7	173.5	8.22	148.6	14.41	15.89	6.63	67.05	11.92	19.82	7.89	18.29	2.999	8.716	1.109	0.512	0.796	0.308	0.502	0.716	2.898	2.279	2.092	5.316	5.316	1.336	72.098	.	.	.	0.176
23	5	3	1	28.1	27.1	36.9	31.8	588	0.441	0.794	0.764	33.69	-4.1	229.6	16.9	356	5.93	127.1	677.6	185.6	7.77	103.1	7.77	15.09	3.06	116.35	11.92	19.81	7.89	18.35	2.838	9.912	1.347	0.293	0.983	0.351	0.243	1.106	2.7	2.132	3.6	5.15	5.15	1.517	51.339	.	.	.	0.233
24	1	1	1	34.9	37.1	46.6	28.9	662	0.538	0.768	0.706	32.67	-0.2	248.3	-22.9	376	6.68	106.9	677.7	157.9	12.11	118.9	13.48	13.2	6.73	104.32	13.32	21.63	8.3	20.16	3.365	8.84	1.394	0.563	0.513	0.166	0.14	0.439	3.22	0.846	3.365	3.866	3.866	0.833	56.693	.	.	.	0.128
24	2	1	2	29.6	31.4	46.6	28.8	623	0.445	0.74	0.627	30.91	-5.8	228.5	-9.7	350	6.57	103.65	643.2	190.9	11.01	117.5	14.93	15.47	7.11	99.08	11.33	19.26	7.94	18	2.89	7.424	1.214	1.341	0.427	0.114	0.141	0.413	3.009	0.767	2.78	3.608	3.608	0.599	100.333	.	.	.	0.135
24	3	1	3	33.8	34.5	41.5	31.5	689	0.608	0.742	0.691	37.46	-17.3	304.8	44.7	350	6.57	113.21	636	189.1	11.63	121.9	17.44	16.82	7.15	109.81	14.29	25.81	11.52	24.12	4.247	9.863	1.657	1.662	0.618	0.175	0.119	0.404	4.012	0.971	4.176	4.624	4.624	0.538	90.106	.	.	.	0.188
24	4	1	4	24.8	23.9	39.1	28.3	571	0.386	0.761	0.677	32.8	-36.3	226	31.6	356	6.13	99.3	655.2	183.4	7.73	115.5	14.55	16.23	7.48	89.72	10.37	18.73	8.35	17.49	3.09	7.03	1.252	1.191	0.667	0.155	0.13	0.512	4.331	0.989	3.538	4.593	4.593	0.96	109.049	.	.	.	0.232
24	1	2	2	31.9	32	41.2	29.7	652	0.484	0.769	0.692	33.59	-8.8	269.7	25.7	363	6.29	98.32	669.9	174.8	8.18	115.2	13	13.94	4.94	108.49	12.93	21.89	8.96	20.47	3.216	8.474	1.333	1.537	0.507	0.172	0.129	0.441	3.562	0.853	3.437	4.619	4.619	0.742	112.773	.	.	.	0.22
24	2	2	3	26.2	26.4	41.3	31.1	612	0.468	0.767	0.697	31.58	-12.6	235.9	24.8	355	6.5	109.34	649.2	184.2	10.64	121.4	11.96	15.12	7.56	115.58	10.75	19.33	8.58	18.06	3.168	7.272	1.254	1.28	0.535	0.152	0.124	0.291	3.057	0.808	2.406	3.864	3.864	0.396	75.821	.	.	.	0.137
24	3	2	4	28.5	30.4	45.9	33.1	684	0.499	0.768	0.686	34.56	-30.2	287.9	49.7	353	6.57	109.01	640.5	185	12.56	119.1	18.02	17.21	7.67	111.13	13.16	23.63	10.48	22.08	3.832	8.899	1.521	1.513	0.617	0.151	0.156	0.491	3.579	0.815	3.124	4.484	4.484	0.866	98.515	.	.	.	0.209
24	4	2	1	26	25.9	39.5	31.9	557	0.494	0.735	0.645	32.49	13.2	199.2	-4.2	358	6.52	110.7	657.3	181.5	8.04	120.3	13.57	14.13	5.09	68.69	11.22	18.11	6.89	16.87	2.848	7.18	1.188	0.494	0.535	0.149	0.123	0.327	3.282	0.771	2.78	3.648	3.648	0.734	60.317	.	.	.	0.097
24	1	3	4	30.8	30	39.7	28.8	641	0.516	0.747	0.629	34.99	-17.4	266.9	34.6	353	6.2	113.43	649.7	187.8	8.89	120	13.7	14.05	5.8	124.56	12.37	22.44	10.07	21.02	3.617	8.537	1.464	1.439	0.77	0.259	0.146	0.608	5.082	1.582	4.549	6.329	6.329	1.1	134.915	.	.	.	0.225
24	2	3	1	26	26.5	42.3	30.4	601	0.422	0.77	0.691	29.28	-5.8	203	-7.7	359	6.58	108.85	657.1	178.9	10.72	117.8	13.82	14.77	6.84	111.7	10.8	17.6	6.8	16.43	2.738	7.087	1.186	0.471	0.479	0.147	0.134	0.414	2.85	0.914	2.524	3.279	3.279	0.601	50.79	.	.	.	0.144
24	3	3	2	26.5	26.6	41.4	32.8	678	0.415	0.729	0.611	26.51	-5.6	211.2	-6.7	345	6.36	118.31	633	196.3	11.63	120.6	14.41	16.86	7.23	90.52	10.67	17.98	7.31	16.84	2.692	7.048	1.158	1.272	0.451	0.153	0.078	0.347	2.64	0.872	2.483	3.411	3.411	0.667	89.996	.	.	.	0.105
24	4	3	3	24.1	25.3	44.2	31.3	544	0.439	0.714	0.635	34.38	-19.4	213.7	14.5	354	5.95	102.57	633.4	185.2	10.93	130.8	16.93	16.18	6.63	145.44	10.43	18.69	8.26	17.48	3.104	7.111	1.311	1.246	0.513	0.135	0.08	0.423	5.488	0.849	3.57	5.869	5.869	0.855	107.588	.	.	.	0.139
24	1	4	3	29.2	30.6	45	30.4	631	0.566	0.727	0.67	37.02	-3.3	274.2	39.7	361	6.18	115.5	648	177.7	8.47	129.9	14.23	15.17	6.49	90.52	12.8	23.36	10.57	22	3.614	9.222	1.465	1.606	0.872	0.291	0.169	0.651	5.55	1.715	4.829	6.496	6.496	1.125	125.326	.	.	.	0.292
24	2	4	4	23.4	25.4	47.5	31.9	590	.	0.786	0.71	28.93	.	213.5	9.6	345	6.44	104.26	647.9	198.6	7.79	113.4	12.45	14.86	4.97	87.31	9.36	17.07	7.72	16.05	2.644	6.569	1.134	1.068	0.515	0.122	0.091	0.384	2.89	0.849	2.034	3.239	3.239	0.503	69.664	.	.	.	0.102
24	3	4	1	27.1	26	36.6	34.2	673	0.527	0.736	0.663	29.26	21.6	219.3	5	348	6.56	114.54	630.5	192.7	9.11	130.1	16	15.16	6.48	81.47	12.03	19.69	7.66	18.49	2.869	8.188	1.3	0.576	0.647	0.162	0.17	0.528	4.071	1.035	3.553	3.936	3.936	0.823	64.164	.	.	.	0.179
24	4	4	2	23.9	24	39.7	32.6	530	0.373	0.719	0.617	30.09	5.8	186.4	-4.4	338	6.2	92.27	610.5	205.8	11.99	133.8	18.43	15.6	3.81	90.67	9.29	15.95	6.66	15.01	2.24	6.245	1.016	1.164	0.639	0.187	0.14	0.365	5.379	1.558	3.852	5.727	5.727	0.905	139.012	.	.	.	0.207
25	1	1	1	26.1	25	35.3	33.7	525	0.495	0.712	0.615	35.2	-6.9	193.6	-2.4	362	6.77	103.54	671.4	175.5	9.85	105.7	15.36	15.16	7.05	78.55	11.09	18.48	7.39	17.09	3.225	7.535	1.303	0.399	0.708	0.257	0.076	1.213	3.015	2.442	6.151	6.317	6.317	1.922	72.212	0.066	0.021	.	0.242
25	2	1	2	32	34.8	45.3	34.8	630	0.625	0.719	0.602	32.87	7.3	218.4	-38.1	346	6.9	105.52	655	196.1	9.1	102.5	12.89	16.49	7.961	76.55	12.43	20.71	8.29	19.1	3.753	7.664	1.474	0.447	0.72	0.295	0.142	1.511	4.1	2.675	8.252	9.06	9.06	2.728	98.728	0.173	0.027	.	0.266
25	3	1	3	25.4	26.1	39.6	34.9	640	0.605	0.707	0.586	31.02	2.8	205	-6.8	332	6.99	106.09	643.8	214.7	8.39	101.5	11.58	14.04	5.938	81.47	11.91	19.85	7.94	18.24	3.728	6.594	1.424	0.429	0.862	0.268	0.084	1.205	3.355	2.3	6.702	8.11	8.11	1.386	92.203	0.129	0.027	.	0.233
25	4	1	4	35	32.6	32.8	33	600	0.689	0.691	0.538	33.48	19.8	202.1	-40.2	327	6.88	120.94	640.2	221.1	8.1	99	12.44	13.97	5.209	84.47	12.05	20.09	8.04	18.4	3.906	5.913	1.454	0.434	0.749	0.242	0.113	1.207	3.426	2.055	7.34	8.576	8.576	1.453	99.018	0.213	0.037	.	0.271
25	1	2	2	25.8	26.7	41.2	36.8	524	0.488	0.711	0.603	33.38	-6.7	182.6	-22.2	345	6.53	117.12	643.3	196.7	9.73	111.6	17.81	15.28	5.55	121.86	10.49	17.48	6.99	16.15	3.17	6.449	1.329	0.378	0.713	0.263	0.102	1.201	2.974	2.157	6.453	7.097	7.097	1.66	78.895	0.098	0.013	.	0.186
25	2	2	3	31.7	29	32.7	34.8	639	0.66	0.691	0.54	32.35	10.6	208.9	-18.2	333	6.88	104.43	646.6	213.7	7.66	100.3	11.26	14.46	6.033	93.29	12.4	20.67	8.27	19.02	3.909	6.795	1.531	0.446	0.837	0.254	0.118	1.561	3.786	2.352	7.893	8.426	8.426	1.531	92.771	0.127	0.012	.	0.246
25	3	2	4	22.7	25.3	50.1	31.4	646	0.565	0.689	0.518	27.97	-1.6	181.6	-26.8	328	7.22	92.94	638.5	220.6	8.93	101	13.15	13.13	4.734	89.57	10.85	18.08	7.23	16.57	3.56	5.218	1.303	0.391	0.516	0.25	0.081	1.272	2.82	1.945	6.153	6.723	6.723	1.768	83.608	0.089	0.025	.	0.21
25	4	2	1	33.6	32.2	34.8	35.6	596	0.629	0.692	0.582	35.89	10.1	218.6	-21.4	361	6.7	109.58	663.8	175.7	9.51	110.7	16.68	16.15	7.448	108.4	12.84	21.4	8.56	19.85	3.715	8.756	1.67	0.462	0.775	0.292	0.206	1.682	3.776	2.739	9.579	7.999	7.999	2.604	94.487	0.111	0.034	.	0.28
25	1	3	4	24.5	24.7	39.9	35.1	522	0.402	0.705	0.542	29.85	-47.2	160.4	-33.6	329	6.66	117.31	620.8	218.1	8.61	117.9	15.16	14.66	4.689	95.02	9.35	15.59	6.24	14.3	3.251	4.584	1.144	0.337	0.487	0.136	0.075	0.546	1.935	1.314	4.021	4.727	4.727	0.725	60.487	0.08	0.01	.	0.139
25	2	3	1	29.1	28.7	38.2	35.5	648	0.597	0.704	0.589	32.52	3.8	218.6	-7.6	343	6.69	106.58	637.7	200.3	8.63	118.5	11.88	16.42	6.568	95.2	12.64	21.07	8.43	19.51	3.654	8.521	1.635	0.455	1.055	0.305	0.091	1.543	4.16	2.925	7.807	7.498	7.498	2.235	88.328	0.156	0.041	.	0.262
25	3	3	2	23	24	41.1	36.9	653	0.574	0.702	0.586	30.44	-4.6	204.8	2.8	352	6.99	95.34	663.9	189.2	9.44	105.4	12.9	13.64	5.454	87.38	11.92	19.87	7.95	18.34	3.679	7.305	1.514	0.429	0.593	0.275	0.111	1.513	3.439	2.463	6.929	6.883	6.883	1.681	81.367	0.113	0.026	.	0.282
25	4	3	3	34.1	32.3	34.5	34.9	593	0.698	0.692	0.537	38.98	-8.1	233.8	-6.1	341	6.78	117.61	650.8	203.7	8.33	103.7	12.92	14.96	5.612	106.57	13.86	23.1	9.24	21.25	4.546	7.642	1.727	0.499	0.766	0.234	0.154	1.363	3.84	2.378	8.305	8.65	8.65	1.951	101.074	0.116	0.043	.	0.254
25	1	4	3	23.8	25.6	44.9	35.6	521	0.492	0.699	0.595	32.48	-9.8	173.6	-24.9	348	6.34	117.58	643.5	192.5	9.53	115.8	15.56	16.75	6.379	108.03	10.15	16.92	6.77	15.61	3.24	5.496	1.233	0.365	0.653	0.214	0.095	1.002	2.767	1.805	5.725	6.571	6.571	1.389	80.62	0.116	0.023	.	0.194
25	2	4	4	29.9	28.2	34.6	34.7	657	0.667	0.668	0.538	30.3	8.2	194.5	-29.7	319	6.83	108.8	624	231.7	7.26	106.2	11.12	14.61	5.147	91.56	11.95	19.91	7.96	18.31	4.002	5.74	1.404	0.43	0.903	0.204	0.086	0.973	3.664	2.044	6.663	8.247	8.247	1.291	97.056	0.099	0.018	.	0.272
25	3	4	1	20.8	22.5	44.9	36.8	659	0.497	0.686	0.609	28.16	-5.2	188	-7.2	350	6.78	93.21	656.1	191.6	9.23	107.9	13.3	15.56	6.33	72.64	11.14	18.56	7.43	17.24	3.202	7.389	1.442	0.401	0.6	0.253	0.113	1.106	3.116	2.333	5.886	6.247	6.247	1.595	75.833	0.052	0.013	.	0.217
25	4	4	2	32.4	30.3	33.4	35.3	589	0.597	0.684	0.575	38	-15.3	225.5	-3.8	350	6.83	101.23	650.4	190.7	6.52	114.1	14.82	16.6	6.915	115.95	13.43	22.38	8.95	20.72	4.073	8.089	1.685	0.483	0.858	0.268	0.103	1.297	3.637	2.537	8.33	8.228	8.228	1.457	94.929	0.105	0.02	.	0.212
29	1	1	1	29.4	28.06	38.2	32.7	490	.	0.704	0.617	41	.	204.7	-3.7	339	6.264	117.25	644.7	203.8	8.49	100.2	17.6	16.98	8.27	56.62	13.633	20.092	6.46	18.27	3.117	8.45	1.621	0.438	1.395	0.411	0.128	0.947	3.862	2.918	8.056	7.767	9.182	1.307	80.481	.	0.068	.	0.251
29	2	1	2	29.3	28.41	40.3	30.3	582	.	0.706	0.617	32.46	.	202	-16.9	348	6.366	112.06	637.6	193.1	8.23	123.5	14.45	15.45	7.7	66.58	12.799	18.893	5.23	17.24	2.881	7.829	1.485	0.876	1.054	0.407	0.135	0.838	3.735	2.696	5.953	7.313	8.262	1.971	120.591	.	0.05	.	0.254
29	3	1	3	38.3	37.76	41	32.1	578	.	0.759	0.576	41	.	271.6	4.5	342	5.939	112.94	621.5	199.8	7.34	128.6	12.84	17.77	12.18	32.36	8.968	23.7	14.73	21.93	3.533	6.953	1.392	0.896	1.21	0.434	0.139	1.877	4.128	2.731	7.842	6.317	7.162	2.907	103.687	.	0.052	.	0.448
29	4	1	4	31.2	23.57	24.4	31.6	576	.	0.721	0.487	41.4	.	259.7	66.6	309	6.171	107.09	602.7	240.7	8.06	103.2	14.04	20.85	10.5	35.99	9.035	23.846	13.68	22.12	3.565	6.92	1.353	0.853	2.445	0.501	0.079	1.462	3.365	2.262	5.344	4.512	5.238	1.463	145.851	.	0.093	.	0.465
29	1	2	2	24	23.88	41.9	32.2	514	.	0.706	0.615	34.88	.	192.1	3.1	361	6.359	113.89	641.3	175.9	8.53	134.3	17.66	15.13	7.28	118.14	11.992	17.941	5.1	16.36	2.64	7.32	1.322	0.854	0.681	0.279	0.098	0.563	2.477	1.84	5.4	6.486	7.303	1.48	107.653	.	0.058	.	0.194
29	2	2	3	32.2	26.64	31.4	30.1	616	.	0.742	0.513	38.52	.	265.3	52.6	293	6.176	127.78	568.9	262.1	7.74	118.6	15.89	21.06	5.71	15.69	8.736	23.73	14.99	21.97	3.449	6.807	1.385	0.841	2.046	0.271	0.107	0.943	4.47	1.998	6.14	4.867	5.861	1.286	78.583	.	0	.	0.436
29	3	2	4	41.8	34.96	29	31.5	605	.	0.729	0.496	37.05	.	247.4	-7.5	275	6.555	105.75	587.4	286.7	7.85	79.8	13.52	19.15	5.68	20.17	8.269	22.417	13.07	20.76	3.304	6.286	1.278	0.855	3.802	0.269	0.041	0.997	4.949	1.795	4.407	4.403	5.08	1.124	144.745	.	0.055	.	0.489
29	4	2	1	24.5	25.1	42.6	34.8	601	.	0.7	0.586	31.53	.	191.7	-11.6	357	6.623	114.39	661.2	180.4	9.27	107.7	14.93	16.97	9.57	59.54	12.651	18.949	6.3	17.24	2.847	7.931	1.567	0.393	0.674	0.306	0.129	1.004	2.803	1.988	6.061	5.672	6.931	1.526	65.711	.	0.041	.	0.133
29	1	3	4	25	22.31	30	38.9	539	.	0.725	0.499	34.17	.	204.3	21.2	349	5.984	117.31	606.7	189.4	8.03	141.9	27.86	20.5	5.61	43.3	6.566	18.406	10.94	17.05	2.745	5.09	1.14	0.821	0.716	0.27	0.064	0.359	2.008	1.652	5.295	3.105	3.707	3.298	103.475	.	0.06	.	0.232
29	2	3	1	27.4	25.78	36.2	34.3	650	.	0.713	0.602	29.93	.	200	-11.3	367	6.78	105.9	671.9	168.2	9.42	111.7	16.03	15.16	7.64	79.25	12.795	19.456	6.66	17.75	2.985	8.063	1.616	0.355	0.881	0.378	0.119	0.91	3.621	2.691	5.373	7.385	8.745	2.115	83.753	.	0	.	0.139
29	3	3	2	29.5	29.28	42.8	30.7	632	.	0.71	0.606	27.79	.	189.1	-38.8	364	6.49	97.39	668.8	174.3	7.18	116.1	12.03	13.72	7.81	73.47	11.562	17.564	5.14	16.02	2.68	7.159	1.507	0.838	0.801	0.31	0.116	1.215	3.053	2.032	5.27	6.099	7.052	1.839	114.43	.	0.044	.	0.242
29	4	3	3	26.4	26.61	40.3	36.4	626	.	0.762	0.528	38.59	.	277	63.5	347	6.056	123.66	613	193.1	7.11	141.9	16.73	19.37	8.71	62.32	8.635	24.16	15.52	22.42	3.646	6.818	1.472	0.799	2.027	0.274	0.085	0.723	3.941	2.648	7.241	5.462	6.539	2.66	120.681	.	0	.	0.404
29	1	4	3	22.1	25.81	51.8	40.5	563	.	0.764	0.521	38.17	.	248.6	45.1	289	5.94	129.12	572.7	268.8	6.62	112.5	18.65	17.95	2.77	46.8	7.98	21.488	13.51	19.9	3.331	6.325	1.356	0.826	0.873	0.33	0.132	0.489	3.334	2.127	6.743	3.878	4.926	0.616	91.599	.	0	.	0.222
29	2	4	4	17.6	16.85	31.9	44.6	684	.	0.709	0.413	26.64	.	198.1	30.2	358	6.32	106.13	570.8	179	8.08	195.2	22.15	17.5	7.33	51.92	6.77	18.221	10.57	16.91	2.786	5.246	1.121	0.8	0.642	0.134	0.041	0.206	2.264	1.368	4.304	2.117	2.803	0.317	111.154	.	0.039	.	0.321
29	3	4	1	25.6	25.24	40.6	33.2	659	.	0.714	0.613	26.27	.	179.2	-30	368	6.793	96.62	655.5	167	8.39	126	15	15.92	12.15	79.3	11.601	17.311	5.71	15.79	2.645	7.356	1.497	0.371	0.895	0.407	0.135	1.391	3.543	2.959	6.89	6.428	7.88	2.864	80.787	.	0	.	0.161
29	4	4	2	20.1	20.58	42.4	36.1	651	.	0.715	0.64	30.59	.	213	28.7	344	6.805	95.47	642.6	197.7	9.89	108.2	16.54	16.36	8.72	94.43	13.354	19.917	5.62	18.14	3.09	8.322	1.754	0.805	1.306	0.355	0.239	1.098	4.637	2.783	5.901	9.094	10.353	1.948	140.108	.	0.037	.	0.217
[truncated: 483 more columns]

## Sheet: Data_ Milk and Omasal_ prop
Exp	Cow	Period	Diet	Milk	ECM	FC	PC	LW	NAN	OMD	NDFD	DMILW	CPBal	MEI	MEBal	CH4VFA	pH	TVFA	Acet	Prop	iBut	But	iVal	Val	Cap	AN	FDMI	TDMI	CDMI	OMI	CPI	NFFI	INDFI	FAI	Oi130p	Oai130p	Oi150p	Oai150p	O150p	Oi160p	O160p	O161t9p	O161c9p	Cai170p	Ci170p	C170p	Oi180p	O180p	O181t10p
12	1	1	1	24.5	24.6	39.8	33.7	570	0.493	0.688	0.589	33.86	12.8	198.7	0.9	358	6.61	109.9	661	184.1	7.89	123.8	9.58	10.61	3.04	75.63	11.34	19.3	7.96	17.85	2.835	8.905	1.741	0.614	0.018	0.015	0.087	0.186	0.658	0.084	11.465	0.007	.	0.153	0.254	0.514	0.081	60.557	0.639
12	2	1	2	26.7	27.6	41.6	34.5	581	0.47	0.705	0.635	36.47	-7.9	224.8	10.3	364	6.43	117.29	657.6	175.3	8.3	130.6	12.16	11.38	4.661	100.11	12.37	21.19	8.82	19.6	3.103	9.73	1.905	0.742	0.015	.	0.101	0.14	0.652	0.091	12.665	0.011	0.062	0.159	0.304	0.494	0.067	53.772	0.872
12	3	1	3	25.5	22	32	27.4	595	0.302	0.757	0.675	25.61	-25.2	176.1	-10.3	361	6.65	108.38	652.4	178.2	9.42	134	11	10.79	4.324	80.97	7.53	15.24	7.71	14.14	2.273	6.556	1.36	0.649	0.033	0.017	0.266	0.377	0.885	0.202	15.576	0.053	0.22	0.263	0.339	0.49	0.066	26.539	1.702
12	4	1	4	20.5	16.7	26	31.3	564	0.277	0.739	0.657	25.85	-25.7	166.4	10.3	340	6.78	97.43	619.9	205.3	8.23	139	17.18	8.22	2.222	84.48	8.15	14.58	6.43	13.51	2.108	6.516	1.288	0.739	0.037	0.029	0.457	0.535	0.819	0.205	.	0.072	.	0.292	0.396	0.503	0.075	7.233	7.892
12	1	2	2	23.3	22.7	37.6	34.8	570	0.387	0.737	0.66	32.49	-8.8	205.8	17.5	358	6.52	112.33	657.1	182.6	7.59	127.1	11.3	10.77	3.581	90.03	10.51	18.52	8.02	17.11	2.581	8.401	1.497	0.682	0.017	0.012	0.144	0.25	0.728	0.093	13.137	0.015	0.134	0.181	0.292	0.491	0.061	45.485	0.94
12	2	2	3	23.9	21.5	30.7	35.3	581	0.39	0.755	0.678	33.99	-15.7	225.8	43.1	367	6.62	114.59	637.6	170.4	8.77	.	12.83	11.26	4.37	103.73	10.88	19.75	8.87	18.25	2.751	8.836	1.591	0.797	0.023	0.011	0.273	0.365	0.774	0.089	14.672	0.03	0.218	0.195	0.366	0.484	0.069	35.514	1.899
12	3	2	4	15.7	14.2	34.4	31.2	595	0.226	0.749	0.653	21.95	-32.2	152.6	6.7	353	6.73	107.09	615	188.5	7.95	.	16.24	8.85	3.334	84.42	5.86	13.06	7.2	12.11	1.833	5.376	1.041	0.738	0.044	0.01	0.281	0.507	0.692	0.188	.	0.052	.	0.231	0.355	0.484	0.069	16.852	11.937
12	4	2	1	25.5	24	36.2	31.4	564	0.37	0.736	0.666	34.86	-20.5	216	21.5	370	6.58	114.66	660.3	167.3	8.61	135.5	11.56	11.39	5.393	110.46	12.23	19.66	7.43	18.13	2.715	9.269	1.592	0.627	0.022	0.018	0.116	0.293	0.704	0.131	11.822	0.008	0.036	0.229	0.226	0.505	0.061	54.157	0.906
12	2	3	1	23.9	25.2	41.9	36.8	581	0.478	0.704	0.63	35.11	6.9	218.1	16.2	355	6.2	125.91	650.3	186.3	7.4	129.4	9.79	11.54	5.286	84.14	11.71	20.4	8.69	18.87	2.848	9.27	1.814	0.815	0.018	0.01	0.103	0.198	0.595	0.07	10.859	0.037	0.086	0.101	0.251	0.476	0.075	59.286	0.766
12	3	3	2	19.4	19.9	43.6	31.2	595	0.368	0.742	0.677	27.21	3.3	182.1	6.3	368	6.82	107.52	656.2	169.4	8.48	137.8	11.32	11.61	5.191	60.74	9.33	16.19	6.86	14.98	2.248	7.347	1.433	0.635	0.02	.	0.101	0.209	0.638	0.113	12.845	0.031	0.179	0.084	0.216	0.483	0.062	49.116	0.963
12	4	3	3	25.2	22.8	33.1	31.7	564	0.37	0.721	0.657	33.72	-16.3	204.7	16.6	362	6.64	111.16	645.2	177.4	7.34	141.5	10.91	11.4	6.204	97.36	11.21	19.02	7.81	17.59	2.625	8.691	1.675	0.571	0.03	0.014	0.246	0.428	0.834	0.181	14.965	0.053	0.255	0.264	0.35	0.515	0.073	25.778	1.831
12	1	4	3	20.6	18.7	32.9	33.5	570	0.364	0.747	0.648	30.32	-9.2	195.9	28.6	353	6.59	107.35	642.7	188.6	8.32	132.1	12.1	11.46	4.795	101.64	9.29	17.28	7.99	15.96	2.436	7.273	1.436	0.718	0.031	0.017	0.307	0.387	0.883	0.14	14.96	0.085	0.178	0.255	0.387	0.525	0.063	24.688	1.155
12	2	4	4	21.8	20	29.7	37.5	581	0.382	0.749	0.646	31.43	-10.4	209.8	34.8	333	6.34	109.23	603.6	213.8	7.76	145.5	15.31	10.82	3.142	74.47	9.12	18.26	9.14	16.89	2.58	7.418	1.502	0.857	0.022	0.017	0.252	0.374	0.767	0.12	.	0.058	.	0.219	0.337	0.519	0.052	18.258	7.127
12	3	4	1	18.9	18.9	41.8	31	595	0.367	0.719	0.626	25.76	8.2	164.3	-6.4	376	6.49	109.22	665.5	159.6	8.62	137.1	12.2	11.22	5.804	100.6	8.66	15.33	6.66	14.14	2.166	6.627	1.287	0.471	0.024	0.012	0.092	0.228	0.617	0.097	11.104	0.006	0.026	0.154	0.233	0.488	0.063	62.954	0.684
12	4	4	2	26	24.1	34.7	31.5	564	0.361	0.738	0.644	34.26	-23	213.5	18.8	362	6.61	105.24	658.4	177.4	7.76	127.4	9.64	11.76	7.645	97.22	11.31	19.32	8.01	17.82	2.701	8.465	1.618	0.652	0.017	.	0.141	0.211	0.781	0.123	12.87	0.011	0.087	0.155	0.294	0.513	0.061	50.798	0.784
18	1	1	1	27	25	34.8	33.7	628	0.559	0.742	0.641	35.94	-2.6	245.7	40.5	350	6.15	131.68	643.1	193.7	6	130.4	8.07	13.97	4.78	70.22	14.23	22.57	8.34	20.49	3.553	8.611	1.539	0.698	0.034	0.014	0.331	0.81	0.789	0.178	12.549	.	0.062	0.22	0.264	0.497	0.07	46.863	0.565
18	2	1	2	24.1	19.3	28.2	28.4	631	0.413	0.78	0.699	29.33	-17.7	215.7	39.6	374	6.51	114.76	676.8	162.6	6.88	128.8	8.45	12.2	4.27	50.81	10.68	18.51	7.82	16.85	2.907	6.726	1.212	0.757	0.026	0.016	0.171	0.292	0.789	0.294	15.531	0.043	0.326	0.233	0.316	0.595	0.082	32.491	0.734
18	3	1	3	10.6	9.9	26.7	47	620	0.25	0.758	0.673	19.47	-19	146.7	20.9	.	6.53	100.47	610	241	6.97	109.2	14.88	14.23	3.78	32.84	7.07	12.07	5	11.03	1.793	4.308	0.771	1.023	.	0.012	0.046	.	.	0.019	8.832	0.014	0.05	.	0.048	0.455	0.014	50.772	9.955
18	4	1	4	19.9	14.4	16.5	35.4	670	0.266	0.77	0.718	20.88	-27.4	170	16.4	318	6.53	100.02	612	232	5.9	113.1	20.76	14.6	1.7	39.59	9.91	13.99	4.08	12.73	2.048	5.535	0.971	1.079	0.014	0.011	0.184	0.281	0.429	0.09	10.277	0.058	0.253	0.11	0.143	0.299	0.022	9.414	13.914
18	1	2	2	28.7	23.4	26.5	32.5	628	0.5	0.747	0.671	33.04	-2.4	231.2	34.4	346	6.58	112.08	647.6	198.4	7.05	118.6	12.34	12.13	3.93	90.13	12.03	20.75	8.72	18.97	3.173	7.51	1.31	0.762	0.03	0.016	0.321	0.599	0.865	0.209	14.222	0.057	.	0.31	0.416	0.526	0.054	14.216	1.253
18	2	2	3	19.1	16.9	31.1	38.5	647	0.37	0.775	0.687	26.46	-14.2	207.4	42.9	347	6.56	106.64	646.4	196	7.31	121	13.12	12.47	3.75	58.65	8.78	17.11	8.33	15.71	2.555	5.767	1.023	1.128	0.016	0.012	0.187	0.269	0.624	0.1	12.062	0.034	0.191	0.152	0.273	0.383	0.049	27.542	10.548
18	3	2	4	7.3	7.7	32.4	57.9	637	0.296	0.745	0.669	21.71	-12.4	163.4	47.1	336	6.64	111.19	612.5	210.6	7.46	139	16.22	11.33	2.79	75.75	7.94	13.82	5.88	12.67	2.019	4.867	0.843	1.032	0.016	0.01	0.255	0.36	0.486	0.095	10.615	0.052	0.338	0.164	0.249	0.336	0.028	12.563	13.749
18	4	2	1	26.4	24.5	34.1	34.1	663	0.404	0.74	0.657	28.57	-21.2	205.7	0	359	6.96	101.23	651.9	181.2	7.11	129.2	14.69	11.76	4.15	67.74	11.05	18.94	7.9	17.3	2.926	6.91	1.206	0.527	0.043	0.012	0.397	0.698	0.736	0.198	11.639	.	0.068	0.269	0.347	0.53	0.07	49.872	0.448
18	1	3	4	15.8	13.9	25.8	43.5	628	0.298	0.746	0.674	21.16	-4.4	158.8	11.1	337	6.65	95.61	625	210.5	6.38	131.1	13.96	10.36	2.82	66.13	8.47	13.29	4.82	12.15	1.922	4.93	0.828	1.093	0.021	.	0.26	0.3	0.471	0.107	11.017	0.04	0.251	0.149	0.262	0.342	0.028	14.198	17.975
18	2	3	1	21.7	18.9	33.1	29.9	662	0.489	0.744	0.658	27.39	12.8	199.8	23.4	352	6.82	97.16	667.9	191.9	6.59	110.9	7.59	11.22	4.01	45.53	10.5	18.14	7.64	16.55	2.825	6.674	1.17	0.613	0.027	0.011	0.257	0.495	0.664	0.18	11.153	.	0.078	0.201	0.252	0.465	0.063	47.46	0.472
18	3	3	2	6.7	6.7	34.5	45	653	0.343	0.744	0.666	22.52	-7.5	165.4	53.2	359	6.62	99.84	639.6	181.1	7.61	144.6	13.14	10.92	3	103.14	8.64	14.71	6.07	13.43	2.252	5.401	0.939	0.681	0.035	0.012	0.403	0.601	0.948	0.22	15.657	0.035	.	0.382	0.476	0.564	0.062	19.335	1.611
18	4	3	3	22.3	18.5	21.1	41.2	656	0.386	0.751	0.643	23.02	9	180.7	6.7	.	6.82	89.58	607.6	241.6	6.14	115.3	13.81	12.61	2.9	47	7.29	15.1	7.81	13.87	2.277	5.034	0.915	1.158	0.019	.	0.158	0.277	0.426	0.08	11.543	0.027	0.262	0.121	0.184	0.324	0.04	18.553	23.186
18	1	4	3	7.5	8.2	36.3	58	628	0.332	0.76	0.687	24.7	-21.1	188.8	71.2	353	6.89	85.34	610.7	188.4	8.79	.	15.05	13.83	3.75	63.1	8.59	15.51	6.92	14.28	2.403	5.713	1.083	1.237	0.014	.	0.172	0.23	0.518	0.08	11.473	0.03	0.183	0.13	0.224	0.329	0.033	26.347	13.87
18	2	4	4	15.5	13.1	28.6	37.5	678	0.314	0.769	0.673	21.14	-17.8	177.3	29.4	317	6.85	78.37	602.6	233	8.29	121.6	17.12	14.04	3.32	44.37	7.39	14.33	6.94	13.2	2.22	5.115	0.984	1.188	0.022	0.017	0.222	0.371	0.531	0.092	10.982	0.036	0.358	0.156	0.213	0.331	0.036	14.606	8.702
18	3	4	1	5	5.2	40.9	40.1	670	0.296	0.755	0.706	19.39	-19.3	146.9	40.8	369	6.74	93.76	649	167.3	9.39	141.7	13.5	14.19	4.8	74.63	7.94	12.99	5.06	11.91	2.102	5.122	0.961	0.496	0.033	.	0.29	0.651	0.824	0.241	12.604	.	0.05	0.285	0.328	0.542	0.093	48.957	0.466
18	4	4	2	17.1	17.6	36.8	41.8	649	0.393	0.733	0.652	23.81	-1.1	173.2	4.3	356	6.79	90.5	632.8	185.1	8.07	143.5	11.82	13.7	4.97	19.18	9.02	15.45	6.44	14.18	2.472	5.93	1.12	0.773	0.027	0.014	0.286	0.512	0.83	0.159	14.606	0.048	.	0.23	0.349	0.505	0.06	22.92	1.648
19	1	1	1	28.1	29.6	46.4	29.2	632	0.42	0.703	0.639	26.16	-2.6	167.3	-62.3	357	6.52	95.52	675.2	184.8	6.7	109.5	12.14	9.52	2.2	90.57	9.14	16.53	7.39	14.65	2.67	6.832	1.471	0.552	0.018	0.019	0.12	0.261	0.588	0.091	10.748	.	0.032	0.128	0.179	0.461	0.076	60.09	0.557
19	2	1	2	35.4	33.1	36.4	31.1	635	0.461	0.739	0.65	31.56	-9.6	213.2	-34.8	381	6.69	91.65	692.6	153.6	7.2	121.9	10.47	9.92	4.26	70.83	12.8	20.04	7.24	17.91	3.072	7.791	1.827	0.585	0.047	0.015	0.362	0.655	0.733	0.284	12.456	0.008	0.059	0.294	0.238	0.43	0.051	53.326	0.606
19	3	1	3	36.6	35.8	41	27.8	624	0.495	0.731	0.635	32.1	-0.8	215.9	-45.1	356	6.77	89.34	673.1	188.2	4.81	117.4	10.19	4.14	2.24	52.03	6.73	20.03	13.31	18.07	3.107	7.835	1.699	0.748	0.021	.	0.125	0.231	0.505	0.107	12.224	.	0.042	0.098	0.147	0.377	0.061	55.78	0.754
19	4	.	.	.	.	.	.	597	.	.	.	.	.	.	.	.	.	.	.	.	.	.	.	.	.	.	.	.	.	.	.	.	.	.	.	.	.	.	.	.	.	.	.	.	.	.	.	.	.
19	1	2	2	25.6	27.1	46.7	30	634	0.392	0.731	0.593	24.42	-10.5	162.6	-54.1	382	6.9	80.22	685	149.6	11.72	118.9	12.34	18.37	4.11	100.45	7.88	15.48	7.6	13.88	2.61	5.403	1.278	0.395	0.02	0.013	0.103	0.199	0.416	0.124	9.956	.	0.034	0.119	0.167	0.378	0.055	62.674	0.692
19	2	2	3	39	34.1	33.8	27.3	627	0.437	0.74	0.661	28.82	-9.6	194.7	-57.8	365	6.6	100.13	674.8	172.5	10.19	109.7	12.48	17.21	3.2	155.81	8.17	18.06	9.89	16.34	2.902	7.459	1.43	0.516	0.041	0.026	0.27	0.737	0.892	0.241	14.189	0.005	0.052	0.254	0.229	0.467	0.058	52.38	0.731
19	3	2	4	35.4	31.5	34.3	27.2	618	0.504	0.737	0.542	32.7	0.4	219.5	-18.7	379	6.79	84.84	678.2	155.4	9.08	126.9	12.61	11.69	6.13	77.49	8.28	20.22	11.94	18.58	3.141	6.378	1.633	0.522	0.051	0.01	0.278	0.566	0.53	0.269	12.451	0.007	0.061	0.183	0.19	0.341	0.038	55.61	0.857
19	4	2	1	27.1	26.5	38.5	32.5	601	0.47	0.698	0.615	30.43	-11.5	182.3	-28.3	.	.	.	.	.	.	.	.	.	.	.	9.83	18.29	8.46	16.27	3.15	7.48	1.485	0.493	0.016	0.013	0.094	0.286	0.553	0.072	10.381	.	0.043	0.112	0.156	0.402	0.061	52.331	0.936
19	1	3	4	33.4	32.1	38.1	30.9	636	0.503	0.734	0.505	31.78	-3.9	215.8	-27.1	347	5.81	119.86	641.6	196.7	6.84	123.6	13.27	12.71	5.17	75.92	8.25	20.21	11.96	18.44	3.222	6.248	1.634	0.463	0.05	.	0.244	0.591	0.534	0.361	13.37	.	0.058	0.196	0.196	0.389	0.039	59.19	0.986
19	2	3	1	34.2	31.2	35.2	30.1	618	0.584	0.703	0.643	34.79	5.4	217	-19.6	369	6.57	99.47	692.4	170.5	6.63	110.2	10.15	7.67	2.51	61.62	13.62	21.51	7.9	19.29	3.536	8.964	1.741	0.537	0.02	0.014	0.127	0.241	0.607	0.105	10.929	0.005	0.037	0.148	0.215	0.48	0.074	58.903	0.583
19	3	3	2	34.7	31.5	34.8	29	613	0.549	0.74	0.633	34.65	-4	225.6	-12.1	372	6.88	87.74	684	164.1	7.52	117.3	12.54	10.03	4.56	74.63	13.67	21.23	7.56	19.1	3.517	7.977	1.731	0.5	0.052	0.015	0.406	0.691	0.732	0.349	12.373	0.005	0.08	0.265	0.237	0.409	0.047	51.174	0.663
19	4	3	3	28.8	26.3	32.4	32.8	605	0.528	0.684	0.555	32.03	7.5	192.1	-17.9	340	6.37	108.02	654	207.6	4.44	114	13.05	4.81	2.22	59.68	7.06	19.38	12.32	17.56	3.157	7.614	1.571	0.484	0.012	.	0.071	0.205	0.429	0.058	12.104	.	0.04	0.087	0.143	0.357	0.057	52.402	1.052
19	1	4	3	32.1	31.2	37.7	32.3	638	0.524	0.718	0.639	31.8	6.1	208.8	-29.6	335	6.33	107.51	638.8	214.3	4.93	119.6	14.23	5.3	2.79	39.51	8.67	20.29	11.62	18.19	3.15	8.305	1.655	0.496	0.029	0.012	0.204	0.598	0.655	0.128	12.912	0.005	0.057	0.166	0.138	0.374	0.065	49.821	0.851
19	2	4	4	35.5	29.8	29	30.2	610	0.444	0.754	0.587	32.62	-11.5	218.2	-10.4	362	6.43	85.84	657.1	177.2	8.39	126.1	12.7	14.16	4.43	73.99	8.08	19.9	11.81	18.17	3.006	6.559	1.629	0.439	0.022	0.029	0.12	0.238	0.449	0.106	11.468	.	0.027	0.144	0.216	0.412	0.05	63.366	0.737
19	3	4	1	33.1	29.3	33.2	28.9	607	0.514	0.733	0.691	32.85	-3.7	207.2	-18.5	357	6.9	91.76	663.3	184.3	7.63	121.3	11.99	8.79	2.72	74.2	12.44	19.94	7.5	17.65	3.284	8.642	1.714	0.504	0.045	0.018	0.355	0.635	0.7	0.181	11.586	.	0.061	0.184	0.198	0.408	0.062	51.513	0.714
19	4	4	2	26	24.8	35.8	33.1	609	0.465	0.746	0.674	30.77	-7.9	199.5	-3.1	353	6.66	97.91	630.8	188.7	7.76	141.9	14.4	11.54	4.9	71.06	11.43	18.74	7.31	16.77	3.056	7.193	1.41	0.426	0.043	0.014	0.313	0.589	0.712	0.188	12.381	.	0.065	0.213	0.209	0.385	0.038	50.804	0.841
21	1	1	1	18	19.7	48.4	33.3	770	0.336	0.778	0.772	18.32	10.7	169.5	-20.5	370	6.63	93.33	693.7	169	7.29	109.9	8.57	8.36	3.21	68.23	11.47	14.11	2.64	12.97	1.95	6.846	0.993	0.8	0.013	0.021	0.084	.	0.41	0.055	6.525	.	0.023	0.075	0.148	0.31	0.049	60.542	0.347
21	2	1	2	35.1	32.7	35.7	29.4	622	0.57	0.748	0.691	35.61	20.6	259	14.4	365	6.09	121.09	664.6	174.9	6.69	132	7.52	10.32	3.96	83.51	13.68	22.15	8.48	20.56	3.106	9.656	1.459	1.267	0.012	0.011	0.089	0.16	0.424	0.067	6.778	.	0.027	0.087	0.169	0.311	0.044	60.676	0.514
21	3	1	3	33.6	31	33	32.5	593	0.523	0.76	0.686	33.88	20.7	240.2	6.8	348	6.18	113.43	649	197	7.05	123.3	9.87	10.58	3.26	47.09	8.44	20.09	11.65	18.83	2.851	7.76	1.23	1.129	0.009	0.01	0.064	0.174	0.402	0.063	7.15	.	0.031	0.081	0.132	0.317	0.038	61.142	0.547
21	4	1	4	21.5	23.7	49.9	31.3	641	0.268	0.82	0.711	18.92	-6.1	157.5	-42.2	341	6.25	105.22	631.6	205.4	6.18	129.9	8.55	13.31	5.04	25.41	2.46	12.13	9.68	11.49	1.749	4.02	0.682	0.674	0.017	.	0.101	0.172	0.347	0.099	6.951	.	0.027	0.099	0.163	0.308	0.043	63.867	0.426
21	1	2	2	19.5	20.4	43.5	33.7	761	0.404	0.788	0.731	21.13	15.8	198.3	5.6	377	6.51	103.44	685.6	160.3	5.8	131.8	5.61	8.31	2.61	69.42	9.32	16.08	6.76	15.04	2.272	6.679	1.082	0.892	0.013	0.012	0.093	0.132	0.36	0.065	6.952	.	0.035	0.092	0.212	0.31	0.043	62.788	0.37
21	2	2	3	39.1	36.2	34	30.6	634	0.615	0.765	0.674	37.44	21.1	286	22	358	5.89	125.69	657	183.7	5.89	131.8	6.52	12.09	3.02	44.37	10.57	23.74	13.17	22.32	3.344	9.084	1.494	1.306	0.012	.	0.073	0.17	0.379	0.082	7.109	.	0.033	0.07	0.129	0.324	0.042	61.537	0.541
21	3	2	4	35.9	32.8	32.2	32.9	601	0.603	0.766	0.659	36.9	29.4	268.9	25.3	347	6.14	118.26	628.7	197.7	6.6	144.8	8.03	12.09	2.11	52.23	6.98	22.19	15.22	20.99	3.114	7.639	1.303	1.199	0.011	.	0.072	0.184	0.343	0.085	7.098	.	0.031	0.087	0.131	0.3	0.038	61.025	0.643
21	4	2	1	26.3	25.2	38.4	31	624	0.405	0.755	0.703	25.79	15.8	189.6	-16.4	362	6.75	91.97	664.9	179.6	6.74	130.6	5.44	10.66	2.07	37.69	11.48	16.1	4.62	14.96	2.279	7.319	1.151	0.89	0.01	0.013	0.082	0.13	0.375	0.072	.	.	0.022	0.082	0.16	0.3	0.048	61.024	0.532
21	1	3	4	29.5	32.6	44.4	38.1	752	0.667	0.783	0.704	31.33	22.5	290.8	34.9	347	5.97	122.42	623.2	197.4	6.62	147.7	7.84	14.13	3.19	47.09	7.09	23.56	16.47	22.2	3.642	8.576	1.349	1.301	0.02	.	0.117	0.23	0.4	0.119	8.451	.	0.029	0.135	0.185	0.321	0.041	58.68	0.69
21	2	3	1	26.3	26.7	42.3	30.2	646	0.463	0.748	0.711	29.6	6.2	223	7.4	368	6.21	112.33	674.2	171	6.59	127.6	7.3	10.24	3.12	71.31	13.43	19.12	5.69	17.7	2.774	8.945	1.462	1.107	0.014	0.018	0.118	0.177	0.477	0.092	7.307	.	0.028	0.106	0.198	0.351	0.048	60.314	0.527
21	3	3	2	26	25.1	37.7	32	610	0.452	0.757	0.707	25.47	33.5	184.2	-20.1	371	6.2	112.96	667.8	167.2	6.64	138.1	6.73	10.09	3.45	126.9	8.83	15.53	6.7	14.47	2.305	6.704	1.087	0.887	0.016	0.017	0.111	0.17	0.425	0.084	7.616	.	0.023	0.102	0.198	0.323	0.04	65.884	0.364
21	4	3	3	20.9	22.7	47.3	34.1	608	0.352	0.794	0.71	23.68	1.4	178.9	-12.7	354	6.53	97.65	647.2	189.8	6.35	136.3	5.63	11.88	2.87	45.77	6.24	14.39	8.15	13.47	2.178	5.753	0.917	0.797	0.02	0.012	0.123	0.177	0.412	0.111	7.386	.	0.024	0.103	0.174	0.334	0.049	63.323	0.418
21	1	4	3	22.2	25.1	47.1	38.8	743	0.563	0.786	0.727	27.39	20.3	250.4	34.3	371	6.14	115.33	653.4	166.9	6.42	.	6.33	11.88	3.82	99.74	9.19	20.35	11.16	19.02	3.106	8.72	1.31	1.126	0.02	0.011	0.123	0.203	0.415	0.084	8.372	.	0.03	0.102	0.181	0.301	0.037	61.543	0.419
21	2	4	4	41.2	40.6	37.5	33.5	658	0.666	0.759	0.682	38.86	7.4	306	16.7	328	5.73	132.1	583.5	221.8	6.13	.	7.72	16.96	2.65	46.93	8.29	25.57	17.28	24.04	3.975	10.283	1.486	1.427	0.017	.	0.081	0.178	0.431	0.064	8.273	.	0.025	0.065	0.119	0.329	0.034	58.411	0.942
21	3	4	1	22	22.8	43.4	32.6	618	0.372	0.783	0.762	25.42	2.3	190.9	-2.2	367	6.47	100.2	669.5	172.8	7.19	130.4	7.39	9.78	2.99	85.71	11.26	15.71	4.45	14.53	2.291	7.593	1.214	0.89	0.013	0.016	0.124	0.176	0.471	0.079	7.321	.	0.022	0.096	0.195	0.328	0.043	62.803	0.461
21	4	4	2	16.5	16.4	40.8	31.4	591	0.281	0.787	0.741	20.39	-3.1	147.8	-9.3	372	6.52	95.06	664.7	165.6	7.26	141.6	7.57	10.41	2.84	63.54	7.04	12.05	5.01	11.22	1.797	5.492	0.854	0.668	0.018	0.01	0.103	0.164	0.408	0.075	7.333	.	0.025	0.095	0.181	0.341	0.05	67.497	0.31
22	1	1	1	26.6	26.3	37.8	36.5	610	0.563	0.769	0.722	32.23	29.4	223.3	13	360	6.56	102.34	669	181.3	6.55	123.8	7.23	9.38	2.83	59.89	13.47	19.66	6.19	18.13	2.942	9.48	1.038	0.505	0.147	0.025	0.82	.	.	0.539	14.945	.	0.123	.	0.423	0.629	0.088	45.181	0.546
22	2	1	1	27.4	28.5	43.9	34.1	538	0.462	0.77	0.73	31.82	20.7	194.8	-20.4	363	6.23	111.69	679.7	178.4	5.91	117.3	6	9.13	3.67	55.89	12.4	17.12	4.72	15.79	2.536	8.49	0.908	0.437	0.11	0.022	0.869	.	.	0.682	15.238	.	0.117	0.486	0.463	0.571	0.071	47.604	0.426
22	3	1	1	22.8	25.4	50.4	33.5	593	0.296	0.787	0.716	23.56	-21.3	162.3	-41.6	351	6.44	102.61	684.6	194	6.24	.	7.02	8.87	2.53	60.61	8.04	13.97	5.93	12.87	2.146	6.196	0.688	0.364	0.112	0.025	0.688	.	.	0.599	15.608	.	0.113	.	0.435	0.579	0.062	45.493	0.482
22	4	1	1	20.4	23.4	47.1	43.2	682	0.417	0.809	0.772	24.4	4.8	198.8	-2.8	373	6.74	98.71	694.5	164.4	7.8	111.4	8.81	9.12	3.95	45.57	10.45	16.64	6.19	15.34	2.525	7.689	0.842	0.431	0.141	0.022	0.811	.	1.443	0.577	14.96	.	0.093	.	0.409	0.536	0.069	46.576	0.478
22	5	1	1	26.5	27.8	45.3	33.4	603	0.353	0.822	0.775	25.37	-14.1	193	-24.5	367	6.77	83.32	694.6	172.4	7.92	103.3	8.52	9.12	4.2	46.96	9.11	15.3	6.19	14.65	2.421	7.244	0.797	0.398	0.129	0.015	0.677	.	1.305	0.551	14.217	.	0.135	0.498	0.356	0.549	0.065	47.445	0.593
22	1	2	2	22.2	23.8	44.4	37.3	610	0.478	0.734	0.685	29.92	19.4	195.3	-2	369	6.4	109.69	680.1	167.9	6.93	116.2	6.93	17.87	4.1	88.14	12.31	18.25	5.95	16.9	2.634	9.071	1.242	0.273	0.086	.	0.634	.	1.572	0.403	14.68	.	0.093	0.413	0.425	0.779	0.108	48.043	0.483
22	2	2	2	25.3	25.9	43.1	33.5	538	0.485	0.767	0.718	34.55	19.4	207.8	6.4	359	6.38	110.59	672.2	181.2	6.51	112.9	5.61	17.81	3.8	75.43	12.96	18.59	5.63	17.22	2.67	9.404	1.276	0.272	0.104	.	0.733	.	.	0.531	15.212	.	0.092	.	0.478	0.892	0.091	48.005	0.408
22	3	2	2	24.4	26.1	45.2	36	593	0.471	0.756	0.686	30.22	19.3	197.3	-10.3	362	6.46	118.41	667.7	176.5	7.26	116.8	7.01	19.93	4.81	71.37	11.66	17.92	6.26	16.58	2.597	8.739	1.208	0.275	0.086	0.037	0.631	.	1.441	0.462	13.972	.	0.118	0.403	0.365	0.709	0.084	48.294	0.522
22	4	2	2	17.6	20.2	47.9	43.5	682	0.493	0.784	0.74	26.07	28	203.5	18.6	370	6.56	102.4	674.9	168.4	6.45	124.9	5.76	16.5	3.13	80.22	11.52	17.78	6.26	16.46	2.58	8.657	1.198	0.274	0.108	0.062	0.741	.	1.441	0.485	15.724	.	0.094	.	0.481	0.803	0.106	44.153	0.549
22	5	2	2	27.1	26.1	38.2	33.9	603	0.501	0.782	0.729	32.02	17.9	220	11.1	378	6.44	103.21	687.7	156.7	7.27	121.1	7.36	16.37	3.49	101.43	13.05	19.31	6.26	17.87	2.785	9.606	1.314	0.289	0.108	0.064	0.647	.	1.525	0.48	15.853	.	0.097	0.493	0.464	0.78	0.091	44.257	0.54
23	1	1	1	30.3	28.9	40.3	26.2	665	0.494	0.751	0.699	27.73	15.2	203	-26	356	6.12	129.83	682.7	.	7.63	.	9.76	13.87	2.56	84.05	10.48	18.44	7.96	17.05	2.804	8.499	1.139	0.351	0.089	0.058	0.519	0.853	1.387	0.395	14.648	.	0.079	.	0.428	0.805	0.114	47.797	0.797
23	2	1	2	40	38.5	39.1	28.3	645	0.597	0.768	0.722	37.75	-7.7	274.4	-2.5	346	6.1	135.09	635	195.5	9.74	120.6	15.18	15.78	8.17	103.56	16.39	24.35	7.96	22.33	3.92	10.513	1.371	0.609	0.049	0.077	0.476	0.479	1.216	0.266	13.497	.	0.071	0.247	0.303	0.571	0.059	52.189	0.434
23	3	1	3	30.7	29.5	39.1	28.3	645	0.508	0.788	0.745	31.44	-2.4	234.7	4.4	376	5.73	148.69	647.2	157.8	9.28	148.6	14.89	15.11	7.14	177.37	12.32	20.28	7.96	18.69	3.225	8.476	1.047	0.452	0.063	0.081	0.433	0.398	0.984	0.297	12.964	.	0.061	0.305	0.258	0.521	0.071	55.037	0.501
23	4	1	1	26.5	25.7	36.8	33.6	540	0.467	0.724	0.661	35.41	1	202.5	1.5	334	6.02	122.13	657.4	.	6.48	.	6.23	15.87	1.59	39.3	11.16	19.12	7.96	17.67	2.897	8.917	1.186	0.357	0.074	0.056	0.52	0.682	1.38	0.286	13.585	.	0.076	0.337	0.309	0.753	0.104	51.629	0.827
23	5	1	2	31	30.1	39.5	29.6	588	0.399	0.809	0.746	32.72	-32.7	228.8	0.9	358	6	130.38	646.7	180.5	10.72	122.8	16.6	15.45	7.17	149.68	11.28	19.24	7.96	17.65	3.121	7.854	1.071	0.499	0.062	0.059	0.435	0.46	1.135	0.322	13.442	.	0.055	0.292	0.306	0.576	0.078	54.436	0.429
23	1	2	2	35.1	29.5	33.9	21.3	665	0.521	0.736	0.66	31.2	-6.3	225.4	-6.4	337	6.14	128.07	637.5	208	8.89	112.2	13.84	14.38	5.26	89.75	12.81	20.75	7.94	19.05	3.39	9.078	1.213	0.581	0.058	0.078	0.424	0.466	1.145	0.264	13.617	.	0.074	0.246	0.276	0.594	0.076	50.927	0.505
23	2	2	3	38.2	38.5	42.5	31.1	645	0.64	0.761	0.71	39.04	1.7	282.8	5.6	373	6.11	124.79	660	163	8.34	137.2	10.64	13.66	7.12	78.12	17.24	25.18	7.94	23.17	3.96	11.469	1.407	0.676	0.061	0.068	0.48	0.426	1.095	0.298	13.429	.	0.05	0.305	0.298	0.529	0.063	52.86	0.506
23	3	2	1	26.6	25.7	37.1	32.1	645	0.503	0.759	0.714	28	19	200.8	-9.7	367	6.13	117.35	682.8	170.9	7.22	113.1	7.23	14.48	4.24	78.83	10.12	18.06	7.94	16.69	2.8	8.435	1.173	0.347	0.086	0.057	0.549	0.728	1.275	0.461	14.381	.	0.105	0.449	0.392	0.741	0.078	52.003	0.574
23	4	2	2	27	26.6	37.9	33.8	540	0.497	0.737	0.655	33.57	7.5	197.4	-8.3	346	6.25	125.07	630.9	195.5	8.97	127	15.02	15.26	7.4	64.81	10.2	18.13	7.94	16.65	2.973	7.63	1.053	0.519	0.05	0.068	0.438	0.452	1.003	0.23	13.333	.	0.083	0.257	0.304	0.512	0.059	50.634	0.769
23	5	2	3	31.6	32.2	41.9	31	588	0.406	0.818	0.773	36.65	-40.4	260.5	21.6	367	5.93	130.26	649.9	169.2	9.1	138	11.5	15.64	6.68	116.65	13.62	21.55	7.94	19.83	3.41	9.475	1.201	0.592	0.058	0.06	0.404	0.474	1.029	0.281	13.513	.	0.053	0.282	0.291	0.585	0.08	54.625	0.572
23	1	3	3	34.7	33.1	38.1	29.8	665	0.563	0.73	0.65	33.38	7.5	239.7	-11.1	348	6.17	129.93	627.4	193.7	8.86	135.5	13.51	16.03	4.96	71.54	14.31	22.2	7.89	20.49	3.353	9.983	1.245	0.573	0.053	0.085	0.415	0.42	1.024	0.219	13.172	.	0.054	0.291	0.277	0.515	0.093	51.416	0.657
23	2	3	1	34.7	35.2	41.3	32.3	645	0.607	0.752	0.73	36.37	19.8	256.8	-3.2	376	6.35	121.27	688	159.1	8.63	115.1	9.51	16.14	3.44	102.47	15.56	23.46	7.89	21.74	3.328	12.21	1.628	0.318	0.109	0.063	0.621	0.803	1.549	0.429	15.05	.	0.137	0.452	0.491	0.896	0.145	50.146	0.376
23	3	3	2	24.1	25	42.9	32.8	645	0.414	0.805	0.779	28.84	-13	221	14	359	6.15	129.19	649.4	180.3	9.46	128.6	12.04	13.55	6.67	127.77	10.71	18.6	7.89	17.1	2.829	8.487	1.096	0.507	0.065	0.061	0.478	0.573	1.124	0.45	14	.	0.076	0.392	0.324	0.592	0.09	54.47	0.391
23	4	3	3	27.1	28.1	40.3	36.8	540	0.496	0.742	0.669	36.7	5.2	217.4	4.3	364	6.18	125.65	632.7	173.5	8.22	148.6	14.41	15.89	6.63	67.05	11.92	19.82	7.89	18.29	2.999	8.716	1.109	0.512	0.058	.	0.43	0.395	1.003	0.252	13.608	.	0.076	0.291	0.29	0.503	0.065	50.802	0.743
23	5	3	1	28.1	27.1	36.9	31.8	588	0.441	0.794	0.764	33.69	-4.1	229.6	16.9	356	5.93	127.1	677.6	185.6	7.77	.	7.77	15.09	3.06	116.35	11.92	19.81	7.89	18.35	2.838	9.912	1.347	0.293	0.102	0.071	0.622	1.051	1.504	0.443	14.99	.	0.136	0.444	0.411	0.81	0.113	50.362	0.625
24	1	1	1	34.9	37.1	46.6	28.9	662	0.538	0.768	0.706	32.67	-0.2	248.3	-22.9	376	6.68	106.9	677.7	157.9	12.11	118.9	13.48	13.2	6.73	104.32	13.32	21.63	8.3	20.16	3.365	8.84	1.394	0.563	0.034	0.029	0.175	0.696	0.8	0.172	11.725	.	0.054	0.205	0.263	0.499	0.077	59.22	0.427
24	2	1	2	29.6	31.4	46.6	28.8	623	0.445	0.74	0.627	30.91	-5.8	228.5	-9.7	350	6.57	103.65	643.2	190.9	11.01	117.5	14.93	15.47	7.11	99.08	11.33	19.26	7.94	18	2.89	7.424	1.214	1.341	0.008	0.01	0.056	0.202	.	0.044	7.286	.	0.025	0.04	0.094	0.233	0.032	68.355	0.546
24	3	1	3	33.8	34.5	41.5	31.5	689	0.608	0.742	0.691	37.46	-17.3	304.8	44.7	350	6.57	113.21	636	189.1	11.63	121.9	17.44	16.82	7.15	109.81	14.29	25.81	11.52	24.12	4.247	9.863	1.657	1.662	0.016	0.011	0.087	0.372	0.412	0.048	8.034	.	0.043	0.072	0.113	0.262	0.031	62.679	0.495
24	4	1	4	24.8	23.9	39.1	28.3	571	0.386	0.761	0.677	32.8	-36.3	226	31.6	356	6.13	99.3	655.2	183.4	7.73	115.5	14.55	16.23	7.48	89.72	10.37	18.73	8.35	17.49	3.09	7.03	1.252	1.191	0.01	.	0.063	0.227	.	0.061	6.982	.	0.029	0.06	0.112	0.24	0.03	72.639	0.426
24	1	2	2	31.9	32	41.2	29.7	652	0.484	0.769	0.692	33.59	-8.8	269.7	25.7	363	6.29	98.32	669.9	174.8	8.18	115.2	13	13.94	4.94	108.49	12.93	21.89	8.96	20.47	3.216	8.474	1.333	1.537	0.012	.	0.058	0.232	0.312	0.05	7.621	.	0.029	0.049	0.101	0.24	0.033	67.218	0.556
24	2	2	3	26.2	26.4	41.3	31.1	612	0.468	0.767	0.697	31.58	-12.6	235.9	24.8	355	6.5	109.34	649.2	184.2	10.64	121.4	11.96	15.12	7.56	115.58	10.75	19.33	8.58	18.06	3.168	7.272	1.254	1.28	0.016	0.013	0.085	0.253	0.407	0.042	7.98	.	0.046	0.061	0.136	0.284	0.036	63.519	0.436
24	3	2	4	28.5	30.4	45.9	33.1	684	0.499	0.768	0.686	34.56	-30.2	287.9	49.7	353	6.57	109.01	640.5	185	12.56	119.1	18.02	17.21	7.67	111.13	13.16	23.63	10.48	22.08	3.832	8.899	1.521	1.513	0.011	0.011	0.059	0.225	0.323	0.062	7.09	.	0.037	0.052	0.089	0.234	0.033	68.389	0.62
24	4	2	1	26	25.9	39.5	31.9	557	0.494	0.735	0.645	32.49	13.2	199.2	-4.2	358	6.52	110.7	657.3	181.5	8.04	120.3	13.57	14.13	5.09	68.69	11.22	18.11	6.89	16.87	2.848	7.18	1.188	0.494	0.028	0.023	0.144	0.52	0.682	0.137	11.276	.	0.057	0.17	0.271	0.497	0.078	60.863	0.431
24	1	3	4	30.8	30	39.7	28.8	641	0.516	0.747	0.629	34.99	-17.4	266.9	34.6	353	6.2	113.43	649.7	187.8	8.89	120	13.7	14.05	5.8	124.56	12.37	22.44	10.07	21.02	3.617	8.537	1.464	1.439	0.014	.	0.086	0.247	0.343	0.06	7.311	.	0.026	0.062	0.122	0.242	0.035	70.786	0.446
24	2	3	1	26	26.5	42.3	30.4	601	0.422	0.77	0.691	29.28	-5.8	203	-7.7	359	6.58	108.85	657.1	178.9	10.72	117.8	13.82	14.77	6.84	111.7	10.8	17.6	6.8	16.43	2.738	7.087	1.186	0.471	0.033	0.03	0.207	0.571	0.742	0.136	11.499	.	0.087	0.175	0.268	0.475	0.072	58.151	0.458
24	3	3	2	26.5	26.6	41.4	32.8	678	0.415	0.729	0.611	26.51	-5.6	211.2	-6.7	345	6.36	118.31	633	196.3	11.63	120.6	14.41	16.86	7.23	90.52	10.67	17.98	7.31	16.84	2.692	7.048	1.158	1.272	0.013	.	0.074	0.211	.	0.057	7.66	.	0.026	0.058	0.101	0.238	0.029	68.221	0.864
24	4	3	3	24.1	25.3	44.2	31.3	544	0.439	0.714	0.635	34.38	-19.4	213.7	14.5	354	5.95	102.57	633.4	185.2	10.93	130.8	16.93	16.18	6.63	145.44	10.43	18.69	8.26	17.48	3.104	7.111	1.311	1.246	0.01	.	0.063	0.263	0.432	0.063	7.925	.	0.032	0.084	0.133	0.292	0.043	67.299	0.458
24	1	4	3	29.2	30.6	45	30.4	631	0.566	0.727	0.67	37.02	-3.3	274.2	39.7	361	6.18	115.5	648	177.7	8.47	129.9	14.23	15.17	6.49	90.52	12.8	23.36	10.57	22	3.614	9.222	1.465	1.606	0.019	0.011	0.113	0.318	0.428	0.074	8.254	.	0.052	0.086	0.131	0.274	0.039	61.013	0.581
24	2	4	4	23.4	25.4	47.5	31.9	590	.	0.786	0.71	28.93	.	213.5	9.6	345	6.44	104.26	647.9	198.6	7.79	113.4	12.45	14.86	4.97	87.31	9.36	17.07	7.72	16.05	2.644	6.569	1.134	1.068	0.013	0.01	0.089	0.213	0.339	0.053	7.286	.	0.029	0.058	0.095	0.264	0.036	72.057	0.506
24	3	4	1	27.1	26	36.6	34.2	673	0.527	0.736	0.663	29.26	21.6	219.3	5	348	6.56	114.54	630.5	192.7	9.11	130.1	16	15.16	6.48	81.47	12.03	19.69	7.66	18.49	2.869	8.188	1.3	0.576	0.03	.	0.189	0.648	0.718	0.15	11.701	.	0.084	0.185	0.198	0.452	0.064	55.268	0.704
24	4	4	2	23.9	24	39.7	32.6	530	0.373	0.719	0.617	30.09	5.8	186.4	-4.4	338	6.2	92.27	610.5	205.8	11.99	133.8	18.43	15.6	3.81	90.67	9.29	15.95	6.66	15.01	2.24	6.245	1.016	1.164	0.011	.	0.09	0.221	0.329	0.052	7.99	.	0.024	0.075	0.135	0.25	0.052	64.013	2.13
25	1	1	1	26.1	25	35.3	33.7	525	0.495	0.712	0.615	35.2	-6.9	193.6	-2.4	362	6.77	103.54	671.4	175.5	9.85	105.7	15.36	15.16	7.05	78.55	11.09	18.48	7.39	17.09	3.225	7.535	1.303	0.399	0.048	0.014	0.456	1.149	1.18	0.359	13.49	0.004	0.105	0.245	0.192	0.534	0.055	47.863	0.463
25	2	1	2	32	34.8	45.3	34.8	630	0.625	0.719	0.602	32.87	7.3	218.4	-38.1	346	6.9	105.52	655	196.1	9.1	.	12.89	16.49	7.961	76.55	12.43	20.71	8.29	19.1	3.753	7.664	1.474	0.447	0.04	0.019	0.362	1.116	1.225	0.369	13.347	0.004	0.116	0.295	0.188	0.615	0.092	44.52	0.513
25	3	1	3	25.4	26.1	39.6	34.9	640	0.605	0.707	0.586	31.02	2.8	205	-6.8	332	6.99	106.09	643.8	214.7	8.39	.	11.58	14.04	5.938	81.47	11.91	19.85	7.94	18.24	3.728	6.594	1.424	0.429	0.041	0.013	0.348	1.015	1.228	0.21	13.96	0.004	0.145	0.203	0.157	0.677	0.062	42.803	0.364
25	4	1	4	35	32.6	32.8	33	600	0.689	0.691	0.538	33.48	19.8	202.1	-40.2	327	6.88	120.94	640.2	.	8.1	.	12.44	13.97	5.209	84.47	12.05	20.09	8.04	18.4	3.906	5.913	1.454	0.434	0.033	0.015	0.277	0.989	1.156	0.196	13.342	0.005	0.145	0.199	0.137	0.702	0.092	38.366	0.448
25	1	2	2	25.8	26.7	41.2	36.8	524	0.488	0.711	0.603	33.38	-6.7	182.6	-22.2	345	6.53	117.12	643.3	196.7	9.73	111.6	17.81	15.28	5.55	121.86	10.49	17.48	6.99	16.15	3.17	6.449	1.329	0.378	0.045	0.017	0.37	1.107	1.217	0.285	13.534	0.002	0.094	0.239	0.175	0.615	0.082	46.136	0.445
25	2	2	3	31.7	29	32.7	34.8	639	0.66	0.691	0.54	32.35	10.6	208.9	-18.2	333	6.88	104.43	646.6	213.7	7.66	.	11.26	14.46	6.033	93.29	12.4	20.67	8.27	19.02	3.909	6.795	1.531	0.446	0.036	0.017	0.337	1.131	1.208	0.219	13.298	0.002	0.125	0.181	0.145	0.661	0.078	43.027	0.468
25	3	2	4	22.7	25.3	50.1	31.4	646	0.565	0.689	0.518	27.97	-1.6	181.6	-26.8	328	7.22	92.94	638.5	220.6	8.93	.	13.15	13.13	4.734	89.57	10.85	18.08	7.23	16.57	3.56	5.218	1.303	0.391	0.041	0.013	0.317	1.003	1.096	0.288	13.634	0.004	0.132	0.202	0.131	0.694	0.064	42.269	0.419
25	4	2	1	33.6	32.2	34.8	35.6	596	0.629	0.692	0.582	35.89	10.1	218.6	-21.4	361	6.7	109.58	663.8	175.7	9.51	110.7	16.68	16.15	7.448	108.4	12.84	21.4	8.56	19.85	3.715	8.756	1.67	0.462	0.039	0.028	0.368	1.287	1.075	0.35	12.697	0.005	0.098	0.304	0.196	0.526	0.064	45.132	0.431
25	1	3	4	24.5	24.7	39.9	35.1	522	0.402	0.705	0.542	29.85	-47.2	160.4	-33.6	329	6.66	117.31	620.8	218.1	8.61	117.9	15.16	14.66	4.689	95.02	9.35	15.59	6.24	14.3	3.251	4.584	1.144	0.337	0.031	0.017	0.303	0.926	1.089	0.167	13.931	0.002	0.135	0.207	0.131	0.727	0.072	45.258	0.408
25	2	3	1	29.1	28.7	38.2	35.5	648	0.597	0.704	0.589	32.52	3.8	218.6	-7.6	343	6.69	106.58	637.7	200.3	8.63	118.5	11.88	16.42	6.568	95.2	12.64	21.07	8.43	19.51	3.654	8.521	1.635	0.455	0.044	0.013	0.426	1.136	1.091	0.325	12.854	0.006	0.113	0.242	0.187	0.512	0.056	45.725	0.491
25	3	3	2	23	24	41.1	36.9	653	0.574	0.702	0.586	30.44	-4.6	204.8	2.8	352	6.99	95.34	663.9	189.2	9.44	105.4	12.9	13.64	5.454	87.38	11.92	19.87	7.95	18.34	3.679	7.305	1.514	0.429	0.044	0.018	0.391	1.1	1.092	0.267	12.912	0.004	0.123	0.246	0.161	0.586	0.056	43.334	0.496
25	4	3	3	34.1	32.3	34.5	34.9	593	0.698	0.692	0.537	38.98	-8.1	233.8	-6.1	341	6.78	117.61	650.8	203.7	8.33	103.7	12.92	14.96	5.612	106.57	13.86	23.1	9.24	21.25	4.546	7.642	1.727	0.499	0.03	0.02	0.31	1.081	1.126	0.254	13.159	0.006	0.11	0.206	0.149	0.65	0.068	42.48	0.597
25	1	4	3	23.8	25.6	44.9	35.6	521	0.492	0.699	0.595	32.48	-9.8	173.6	-24.9	348	6.34	117.58	643.5	192.5	9.53	115.8	15.56	16.75	6.379	108.03	10.15	16.92	6.77	15.61	3.24	5.496	1.233	0.365	0.035	0.016	0.298	0.947	1.087	0.23	13.331	0.004	0.109	0.199	0.144	0.689	0.073	46.649	0.384
25	2	4	4	29.9	28.2	34.6	34.7	657	0.667	0.668	0.538	30.3	8.2	194.5	-29.7	319	6.83	108.8	624	231.7	7.26	106.2	11.12	14.61	5.147	91.56	11.95	19.91	7.96	18.31	4.002	5.74	1.404	0.43	0.027	0.012	0.274	0.893	1.105	0.173	13.006	0.002	0.138	0.17	0.105	0.708	0.063	41.112	0.468
25	3	4	1	20.8	22.5	44.9	36.8	659	0.497	0.686	0.609	28.16	-5.2	188	-7.2	350	6.78	93.21	656.1	191.6	9.23	107.9	13.3	15.56	6.33	72.64	11.14	18.56	7.43	17.24	3.202	7.389	1.442	0.401	0.042	0.019	0.386	0.973	1.032	0.264	12.531	0.002	0.106	0.237	0.154	0.51	0.05	44.77	0.398
25	4	4	2	32.4	30.3	33.4	35.3	589	0.597	0.684	0.575	38	-15.3	225.5	-3.8	350	6.83	101.23	650.4	190.7	6.52	114.1	14.82	16.6	6.915	115.95	13.43	22.38	8.95	20.72	4.073	8.089	1.685	0.483	0.035	0.013	0.331	1.088	1.074	0.19	12.395	0.003	0.097	0.201	0.151	0.577	0.064	44.164	0.382
29	1	1	1	29.4	28.06	38.2	32.7	490	.	0.704	0.617	41	.	204.7	-3.7	339	6.264	117.25	644.7	203.8	8.49	.	17.6	16.98	8.27	56.62	13.633	20.092	6.46	18.27	3.117	8.45	1.621	0.438	0.066	0.021	0.469	1.294	1.248	0.21	12.929	0.011	0.097	0.292	0.272	0.595	0.072	52.054	0.499
29	2	1	2	29.3	28.41	40.3	30.3	582	.	0.706	0.617	32.46	.	202	-16.9	348	6.366	112.06	637.6	193.1	8.23	123.5	14.45	15.45	7.7	66.58	12.799	18.893	5.23	17.24	2.881	7.829	1.485	0.876	0.029	0.01	0.193	0.427	0.525	0.141	8.654	0.004	0.032	0.114	0.115	0.252	0.02	59.394	1.19
29	3	1	3	38.3	37.76	41	32.1	578	.	0.759	0.576	41	.	271.6	4.5	342	5.939	112.94	621.5	199.8	7.34	128.6	12.84	17.77	12.18	32.36	8.968	23.7	14.73	21.93	3.533	6.953	1.392	0.896	0.059	0.019	0.374	1.074	0.865	0.398	14.205	0.007	0.095	0.261	0.236	0.406	0.036	49.096	0.8
29	4	1	4	31.2	23.57	24.4	31.6	576	.	0.721	0.487	41.4	.	259.7	66.6	.	6.171	107.09	602.7	240.7	8.06	103.2	14.04	20.85	10.5	35.99	9.035	23.846	13.68	22.12	3.565	6.92	1.353	0.853	0.029	.	0.13	0.307	.	0.084	8.383	0.005	0.059	.	0.059	0.212	0.011	63.048	5.797
29	1	2	2	24	23.88	41.9	32.2	514	.	0.706	0.615	34.88	.	192.1	3.1	361	6.359	113.89	641.3	175.9	8.53	134.3	17.66	15.13	7.28	118.14	11.992	17.941	5.1	16.36	2.64	7.32	1.322	0.854	0.022	.	0.146	0.428	0.514	0.117	8.525	0.005	0.027	0.128	0.135	0.266	0.019	61.573	3.075
29	2	2	3	32.2	26.64	31.4	30.1	616	.	0.742	0.513	38.52	.	265.3	52.6	293	6.176	127.78	568.9	262.1	7.74	118.6	15.89	21.06	5.71	15.69	8.736	23.73	14.99	21.97	3.449	6.807	1.385	0.841	0.042	0.017	0.309	0.95	0.753	0.199	12.157	.	0.157	0.147	0.149	0.473	0.044	58.122	0.887
29	3	2	4	41.8	34.96	29	31.5	605	.	0.729	0.496	37.05	.	247.4	-7.5	.	6.555	105.75	587.4	.	7.85	.	13.52	19.15	5.68	20.17	8.269	22.417	13.07	20.76	3.304	6.286	1.278	0.855	0.016	.	0.11	0.269	.	0.069	8.851	0.003	0.077	.	0.05	0.225	0.011	62.245	6.47
29	4	2	1	24.5	25.1	42.6	34.8	601	.	0.7	0.586	31.53	.	191.7	-11.6	357	6.623	114.39	661.2	180.4	9.27	107.7	14.93	16.97	9.57	59.54	12.651	18.949	6.3	17.24	2.847	7.931	1.567	0.393	0.058	0.024	0.377	1.15	1.076	0.289	12.462	0.008	0.073	0.284	0.201	0.54	0.052	51.687	0.365
29	1	3	4	25	22.31	30	38.9	539	.	0.725	0.499	34.17	.	204.3	21.2	349	5.984	117.31	606.7	189.4	8.03	141.9	27.86	20.5	5.61	43.3	6.566	18.406	10.94	17.05	2.745	5.09	1.14	0.821	0.021	.	0.128	0.409	.	0.255	7.993	0.005	0.02	0.295	0.107	0.213	0.016	61.797	7.847
29	2	3	1	27.4	25.78	36.2	34.3	650	.	0.713	0.602	29.93	.	200	-11.3	367	6.78	105.9	671.9	168.2	9.42	111.7	16.03	15.16	7.64	79.25	12.795	19.456	6.66	17.75	2.985	8.063	1.616	0.355	0.061	0.019	0.433	0.864	1.187	0.34	13.463	.	0.059	0.345	0.236	0.55	0.057	52.319	0.535
29	3	3	2	29.5	29.28	42.8	30.7	632	.	0.71	0.606	27.79	.	189.1	-38.8	364	6.49	97.39	668.8	174.3	7.18	116.1	12.03	13.72	7.81	73.47	11.562	17.564	5.14	16.02	2.68	7.159	1.507	0.838	0.022	.	0.144	0.375	0.434	0.131	8.136	0.003	0.029	0.077	0.081	0.224	0.022	62.146	0.865
29	4	3	3	26.4	26.61	40.3	36.4	626	.	0.762	0.528	38.59	.	277	63.5	347	6.056	123.66	613	193.1	7.11	141.9	16.73	19.37	8.71	62.32	8.635	24.16	15.52	22.42	3.646	6.818	1.472	0.799	0.033	0.01	0.319	0.873	0.658	0.321	14.547	.	0.118	0.29	0.184	0.469	0.03	46.867	0.797
29	1	4	3	22.1	25.81	51.8	40.5	563	.	0.764	0.521	38.17	.	248.6	45.1	.	5.94	129.12	572.7	268.8	6.62	112.5	18.65	17.95	2.77	46.8	7.98	21.488	13.51	19.9	3.331	6.325	1.356	0.826	0.044	0.018	0.285	0.903	0.519	0.083	12.268	.	0.058	0.145	0.187	0.368	0.044	57.061	1.329
29	2	4	4	17.6	16.85	31.9	44.6	684	.	0.709	0.413	26.64	.	198.1	30.2	358	6.32	106.13	570.8	179	8.08	.	22.15	17.5	7.33	51.92	6.77	18.221	10.57	16.91	2.786	5.246	1.121	0.8	0.01	.	0.1	0.313	.	0.023	8.092	0.003	0.029	0.049	0.079	0.165	0.007	48.785	16.186
29	3	4	1	25.6	25.24	40.6	33.2	659	.	0.714	0.613	26.27	.	179.2	-30	368	6.793	96.62	655.5	167	8.39	126	15	15.92	12.15	79.3	11.601	17.311	5.71	15.79	2.645	7.356	1.497	0.371	0.062	0.021	0.453	1.054	0.983	0.438	12.355	.	0.054	0.275	0.208	0.49	0.057	52.45	0.492
29	4	4	2	20.1	20.58	42.4	36.1	651	.	0.715	0.64	30.59	.	213	28.7	344	6.805	95.47	642.6	197.7	9.89	108.2	16.54	16.36	8.72	94.43	13.354	19.917	5.62	18.14	3.09	8.322	1.754	0.805	0.022	0.015	0.172	0.364	0.56	0.12	8.635	0.002	0.036	0.081	0.103	0.247	0.022	58.803	0.798
[truncated: 42 more columns]

## Sheet: Data_ Milk and Omasal_ Yield
Exp	Cow	Period	Diet	Milk	ECM	FC	PC	LW	NAN	OMD	NDFD	DMILW	CPBal	MEI	MEBal	CH4VFA	pH	TVFA	Acet	Prop	iBut	But	iVal	Val	Cap	AN	FDMI	TDMI	CDMI	OMI	CPI	NFFI	INDFI	FAI	Oi130	Oai130	Oi150	Oai150	O150	Oi160	O160	O161t9	O161c9	Oai170	Oi170	O170	Oi180	O180	O181t10
12	1	1	1	24.5	24.6	39.8	33.7	570	0.493	0.688	0.589	33.86	12.8	198.7	0.9	358	6.61	109.9	661	184.1	7.89	123.8	9.58	10.61	3.04	75.63	11.34	19.3	7.96	17.85	2.835	8.905	1.741	0.614	0.115	0.094	0.545	1.168	4.128	0.529	71.973	0.043	0.165	0.96	1.595	3.225	0.508	380.163	4.013
12	2	1	2	26.7	27.6	41.6	34.5	581	0.47	0.705	0.635	36.47	-7.9	224.8	10.3	364	6.43	117.29	657.6	175.3	8.3	130.6	12.16	11.38	4.661	100.11	12.37	21.19	8.82	19.6	3.103	9.73	1.905	0.742	0.107	.	0.743	1.035	4.807	0.673	93.405	0.078	0.459	1.174	2.241	3.646	0.493	396.572	6.433
12	3	1	3	25.5	22	32	27.4	595	0.302	0.757	0.675	25.61	-25.2	176.1	-10.3	361	6.65	108.38	652.4	178.2	9.42	134	11	10.79	4.324	80.97	7.53	15.24	7.71	14.14	2.273	6.556	1.36	0.649	0.19	0.1	1.552	2.201	5.158	1.177	90.827	0.311	1.281	1.536	1.978	2.859	0.385	154.753	9.924
12	4	1	4	20.5	16.7	26	31.3	564	0.277	0.739	0.657	25.85	-25.7	166.4	10.3	340	6.78	97.43	619.9	205.3	8.23	139	17.18	8.22	2.222	84.48	8.15	14.58	6.43	13.51	2.108	6.516	1.288	0.739	0.187	0.147	2.297	2.689	4.114	1.028	88.25	0.363	3.767	1.468	1.992	2.526	0.379	36.339	39.652
12	1	2	2	23.3	22.7	37.6	34.8	570	0.387	0.737	0.66	32.49	-8.8	205.8	17.5	358	6.52	112.33	657.1	182.6	7.59	127.1	11.3	10.77	3.581	90.03	10.51	18.52	8.02	17.11	2.581	8.401	1.497	0.682	0.099	0.074	0.862	1.491	4.343	0.553	78.405	0.092	0.802	1.079	1.745	2.931	0.364	271.472	5.613
12	2	2	3	23.9	21.5	30.7	35.3	581	0.39	0.755	0.678	33.99	-15.7	225.8	43.1	367	6.62	114.59	637.6	170.4	8.77	.	12.83	11.26	4.37	103.73	10.88	19.75	8.87	18.25	2.751	8.836	1.591	0.797	0.137	0.068	1.659	2.216	4.706	0.538	89.165	0.18	1.327	1.188	2.222	2.942	0.417	215.829	11.539
12	3	2	4	15.7	14.2	34.4	31.2	595	0.226	0.749	0.653	21.95	-32.2	152.6	6.7	353	6.73	107.09	615	188.5	7.95	.	16.24	8.85	3.334	84.42	5.86	13.06	7.2	12.11	1.833	5.376	1.041	0.738	0.294	0.068	1.869	3.369	4.594	1.25	119.504	0.347	3.314	1.535	2.357	3.215	0.459	111.91	79.269
12	4	2	1	25.5	24	36.2	31.4	564	0.37	0.736	0.666	34.86	-20.5	216	21.5	370	6.58	114.66	660.3	167.3	8.61	135.5	11.56	11.39	5.393	110.46	12.23	19.66	7.43	18.13	2.715	9.269	1.592	0.627	0.113	0.093	0.604	1.524	3.666	0.684	61.549	0.044	0.19	1.193	1.176	2.629	0.315	281.959	4.718
12	2	3	1	23.9	25.2	41.9	36.8	581	0.478	0.704	0.63	35.11	6.9	218.1	16.2	355	6.2	125.91	650.3	186.3	7.4	129.4	9.79	11.54	5.286	84.14	11.71	20.4	8.69	18.87	2.848	9.27	1.814	0.815	0.106	0.058	0.616	1.182	3.548	0.415	64.767	0.221	0.51	0.602	1.497	2.838	0.45	353.591	4.566
12	3	3	2	19.4	19.9	43.6	31.2	595	0.368	0.742	0.677	27.21	3.3	182.1	6.3	368	6.82	107.52	656.2	169.4	8.48	137.8	11.32	11.61	5.191	60.74	9.33	16.19	6.86	14.98	2.248	7.347	1.433	0.635	0.121	0.05	0.621	1.284	3.922	0.696	78.987	0.192	1.103	0.518	1.328	2.968	0.38	302.018	5.922
12	4	3	3	25.2	22.8	33.1	31.7	564	0.37	0.721	0.657	33.72	-16.3	204.7	16.6	362	6.64	111.16	645.2	177.4	7.34	141.5	10.91	11.4	6.204	97.36	11.21	19.02	7.81	17.59	2.625	8.691	1.675	0.571	0.193	0.088	1.571	2.73	5.319	1.156	95.419	0.335	1.624	1.683	2.231	3.281	0.465	164.362	11.676
12	1	4	3	20.6	18.7	32.9	33.5	570	0.364	0.747	0.648	30.32	-9.2	195.9	28.6	353	6.59	107.35	642.7	188.6	8.32	132.1	12.1	11.46	4.795	101.64	9.29	17.28	7.99	15.96	2.436	7.273	1.436	0.718	0.177	0.099	1.768	2.229	5.086	0.809	86.143	0.49	1.024	1.469	2.227	3.025	0.361	142.161	6.65
12	2	4	4	21.8	20	29.7	37.5	581	0.382	0.749	0.646	31.43	-10.4	209.8	34.8	333	6.34	109.23	603.6	213.8	7.76	145.5	15.31	10.82	3.142	74.47	9.12	18.26	9.14	16.89	2.58	7.418	1.502	0.857	0.16	0.123	1.797	2.666	5.467	0.857	123.647	0.415	3.324	1.564	2.405	3.702	0.373	130.121	50.789
12	3	4	1	18.9	18.9	41.8	31	595	0.367	0.719	0.626	25.76	8.2	164.3	-6.4	376	6.49	109.22	665.5	159.6	8.62	137.1	12.2	11.22	5.804	100.6	8.66	15.33	6.66	14.14	2.166	6.627	1.287	0.471	0.132	0.064	0.496	1.231	3.339	0.522	60.052	0.031	0.139	0.833	1.26	2.64	0.343	340.463	3.698
12	4	4	2	26	24.1	34.7	31.5	564	0.361	0.738	0.644	34.26	-23	213.5	18.8	362	6.61	105.24	658.4	177.4	7.76	127.4	9.64	11.76	7.645	97.22	11.31	19.32	8.01	17.82	2.701	8.465	1.618	0.652	0.097	0.051	0.788	1.18	4.375	0.687	72.067	0.064	0.486	0.867	1.648	2.874	0.339	284.437	4.389
18	1	1	1	27	25	34.8	33.7	628	0.559	0.742	0.641	35.94	-2.6	245.7	40.5	350	6.15	131.68	643.1	193.7	6	130.4	8.07	13.97	4.78	70.22	14.23	22.57	8.34	20.49	3.553	8.611	1.539	0.698	0.171	0.071	1.677	4.101	3.997	0.899	63.534	.	0.316	1.112	1.336	2.518	0.355	237.254	2.862
18	2	1	2	24.1	19.3	28.2	28.4	631	0.413	0.78	0.699	29.33	-17.7	215.7	39.6	374	6.51	114.76	676.8	162.6	6.88	128.8	8.45	12.2	4.27	50.81	10.68	18.51	7.82	16.85	2.907	6.726	1.212	0.757	0.168	0.102	1.114	1.895	5.129	1.913	100.907	0.277	2.119	1.513	2.054	3.867	0.53	211.093	4.767
18	3	1	3	10.6	9.9	26.7	47	620	0.25	0.758	0.673	19.47	-19	146.7	20.9	.	6.53	100.47	610	.	6.97	109.2	14.88	14.23	3.78	32.84	7.07	12.07	5	11.03	1.793	4.308	0.771	1.023	.	0.1	0.394	0.556	1.789	.	75	0.12	0.424	0.231	0.41	3.862	0.116	431.15	84.534
18	4	1	4	19.9	14.4	16.5	35.4	670	0.266	0.77	0.718	20.88	-27.4	170	16.4	318	6.53	100.02	612	232	5.9	113.1	20.76	14.6	1.7	39.59	9.91	13.99	4.08	12.73	2.048	5.535	0.971	1.079	0.105	0.081	1.412	2.164	3.3	0.694	79.017	0.448	1.949	0.843	1.1	2.3	0.17	72.377	106.973
18	1	2	2	28.7	23.4	26.5	32.5	628	0.5	0.747	0.671	33.04	-2.4	231.2	34.4	346	6.58	112.08	647.6	198.4	7.05	118.6	12.34	12.13	3.93	90.13	12.03	20.75	8.72	18.97	3.173	7.51	1.31	0.762	0.187	0.1	1.985	3.698	5.343	1.29	87.825	0.352	3.012	1.915	2.569	3.248	0.331	87.789	7.74
18	2	2	3	19.1	16.9	31.1	38.5	647	0.37	0.775	0.687	26.46	-14.2	207.4	42.9	347	6.56	106.64	646.4	196	7.31	121	13.12	12.47	3.75	58.65	8.78	17.11	8.33	15.71	2.555	5.767	1.023	1.128	0.155	0.124	1.865	2.688	6.226	0.996	120.378	0.342	1.908	1.513	2.721	3.823	0.487	274.858	105.269
18	3	2	4	7.3	7.7	32.4	57.9	637	0.296	0.745	0.669	21.71	-12.4	163.4	47.1	336	6.64	111.19	612.5	210.6	7.46	139	16.22	11.33	2.79	75.75	7.94	13.82	5.88	12.67	2.019	4.867	0.843	1.032	0.112	0.073	1.802	2.547	3.434	0.67	74.995	0.364	2.389	1.157	1.758	2.376	0.196	88.758	97.137
18	4	2	1	26.4	24.5	34.1	34.1	663	0.404	0.74	0.657	28.57	-21.2	205.7	0	359	6.96	101.23	651.9	181.2	7.11	129.2	14.69	11.76	4.15	67.74	11.05	18.94	7.9	17.3	2.926	6.91	1.206	0.527	0.216	0.062	1.978	3.478	3.665	0.984	57.956	.	0.338	1.338	1.728	2.639	0.35	248.327	2.229
18	1	3	4	15.8	13.9	25.8	43.5	628	0.298	0.746	0.674	21.16	-4.4	158.8	11.1	337	6.65	95.61	625	210.5	6.38	131.1	13.96	10.36	2.82	66.13	8.47	13.29	4.82	12.15	1.922	4.93	0.828	1.093	0.172	0.068	2.149	2.481	3.897	0.889	91.204	0.334	2.081	1.233	2.17	2.831	0.23	117.539	148.807
18	2	3	1	21.7	18.9	33.1	29.9	662	0.489	0.744	0.658	27.39	12.8	199.8	23.4	352	6.82	97.16	667.9	191.9	6.59	110.9	7.59	11.22	4.01	45.53	10.5	18.14	7.64	16.55	2.825	6.674	1.17	0.613	0.122	0.049	1.184	2.278	3.051	0.829	51.282	.	0.357	0.925	1.159	2.139	0.29	218.229	2.17
18	3	3	2	6.7	6.7	34.5	45	653	0.343	0.744	0.666	22.52	-7.5	165.4	53.2	359	6.62	99.84	639.6	181.1	7.61	144.6	13.14	10.92	3	103.14	8.64	14.71	6.07	13.43	2.252	5.401	0.939	0.681	0.155	0.054	1.801	2.685	4.232	0.983	69.905	0.156	2.051	1.707	2.123	2.516	0.275	86.324	7.193
18	4	3	3	22.3	18.5	21.1	41.2	656	0.386	0.751	0.643	23.02	9	180.7	6.7	.	6.82	89.58	607.6	.	6.14	115.3	13.81	12.61	2.9	47	7.29	15.1	7.81	13.87	2.277	5.034	0.915	1.158	0.128	0.055	1.068	1.879	2.885	0.545	78.257	0.181	1.777	0.821	1.249	2.195	0.273	125.777	157.192
18	1	4	3	7.5	8.2	36.3	58	628	0.332	0.76	0.687	24.7	-21.1	188.8	71.2	353	6.89	85.34	610.7	188.4	8.79	.	15.05	13.83	3.75	63.1	8.59	15.51	6.92	14.28	2.403	5.713	1.083	1.237	0.105	0.069	1.31	1.754	3.944	0.61	87.34	0.232	1.395	0.987	1.707	2.507	0.248	200.573	105.589
18	2	4	4	15.5	13.1	28.6	37.5	678	0.314	0.769	0.673	21.14	-17.8	177.3	29.4	317	6.85	78.37	602.6	233	8.29	121.6	17.12	14.04	3.32	44.37	7.39	14.33	6.94	13.2	2.22	5.115	0.984	1.188	0.148	0.114	1.462	2.442	3.5	0.609	72.348	0.237	2.358	1.028	1.401	2.183	0.24	96.218	57.324
18	3	4	1	5	5.2	40.9	40.1	670	0.296	0.755	0.706	19.39	-19.3	146.9	40.8	369	6.74	93.76	649	167.3	9.39	141.7	13.5	14.19	4.8	74.63	7.94	12.99	5.06	11.91	2.102	5.122	0.961	0.496	0.134	0.034	1.176	2.639	3.344	0.977	51.124	.	0.201	1.154	1.329	2.198	0.377	198.579	1.889
18	4	4	2	17.1	17.6	36.8	41.8	649	0.393	0.733	0.652	23.81	-1.1	173.2	4.3	356	6.79	90.5	632.8	185.1	8.07	143.5	11.82	13.7	4.97	19.18	9.02	15.45	6.44	14.18	2.472	5.93	1.12	0.773	0.158	0.081	1.692	3.029	4.906	0.937	86.339	0.283	2.292	1.357	2.062	2.988	0.355	135.485	9.739
19	1	1	1	28.1	29.6	46.4	29.2	632	0.42	0.703	0.639	26.16	-2.6	167.3	-62.3	357	6.52	95.52	675.2	184.8	6.7	109.5	12.14	9.52	2.2	90.57	9.14	16.53	7.39	14.65	2.67	6.832	1.471	0.552	0.084	0.087	0.549	1.194	2.693	0.418	49.239	.	0.148	0.586	0.819	2.114	0.348	275.286	2.554
19	2	1	2	35.4	33.1	36.4	31.1	635	0.461	0.739	0.65	31.56	-9.6	213.2	-34.8	381	6.69	91.65	692.6	153.6	7.2	121.9	10.47	9.92	4.26	70.83	12.8	20.04	7.24	17.91	3.072	7.791	1.827	0.585	0.216	0.07	1.667	3.018	3.377	1.311	57.406	0.035	0.273	1.353	1.099	1.982	0.235	245.756	2.795
19	3	1	3	36.6	35.8	41	27.8	624	0.495	0.731	0.635	32.1	-0.8	215.9	-45.1	356	6.77	89.34	673.1	188.2	4.81	117.4	10.19	4.14	2.24	52.03	6.73	20.03	13.31	18.07	3.107	7.835	1.699	0.748	0.128	0.056	0.746	1.382	3.025	0.639	73.182	.	0.249	0.584	0.881	2.256	0.367	333.937	4.513
19	4	.	.	.	.	.	.	597	.	.	.	.	.	.	.	.	.	.	.	.	.	.	.	.	.	.	.	.	.	.	.	.	.	.	.	.	.	.	.	.	.	.	.	.	.	.	.	.	.
19	1	2	2	25.6	27.1	46.7	30	634	0.392	0.731	0.593	24.42	-10.5	162.6	-54.1	382	6.9	80.22	685	149.6	11.72	118.9	12.34	18.37	4.11	100.45	7.88	15.48	7.6	13.88	2.61	5.403	1.278	0.395	0.114	0.075	0.597	1.147	2.401	0.714	57.452	.	0.199	0.685	0.962	2.182	0.318	361.66	3.991
19	2	2	3	39	34.1	33.8	27.3	627	0.437	0.74	0.661	28.82	-9.6	194.7	-57.8	365	6.6	100.13	674.8	172.5	10.19	109.7	12.48	17.21	3.2	155.81	8.17	18.06	9.89	16.34	2.902	7.459	1.43	0.516	0.171	0.106	1.117	3.051	3.693	1	58.767	0.02	0.214	1.051	0.948	1.935	0.241	216.938	3.029
19	3	2	4	35.4	31.5	34.3	27.2	618	0.504	0.737	0.542	32.7	0.4	219.5	-18.7	379	6.79	84.84	678.2	155.4	9.08	126.9	12.61	11.69	6.13	77.49	8.28	20.22	11.94	18.58	3.141	6.378	1.633	0.522	0.27	0.055	1.483	3.021	2.825	1.433	66.415	0.035	0.324	0.977	1.016	1.818	0.205	296.641	4.572
19	4	2	1	27.1	26.5	38.5	32.5	601	0.47	0.698	0.615	30.43	-11.5	182.3	-28.3	.	.	.	.	.	.	.	.	.	.	.	9.83	18.29	8.46	16.27	3.15	7.48	1.485	0.493	0.066	0.053	0.394	1.197	2.314	.	43.411	.	0.179	0.47	0.651	1.679	0.257	218.829	3.914
19	1	3	4	33.4	32.1	38.1	30.9	636	0.503	0.734	0.505	31.78	-3.9	215.8	-27.1	347	5.81	119.86	641.6	196.7	6.84	123.6	13.27	12.71	5.17	75.92	8.25	20.21	11.96	18.44	3.222	6.248	1.634	0.463	0.298	0.046	1.446	3.509	3.172	2.141	79.382	.	0.344	1.162	1.165	2.308	0.233	351.432	5.853
19	2	3	1	34.2	31.2	35.2	30.1	618	0.584	0.703	0.643	34.79	5.4	217	-19.6	369	6.57	99.47	692.4	170.5	6.63	110.2	10.15	7.67	2.51	61.62	13.62	21.51	7.9	19.29	3.536	8.964	1.741	0.537	0.131	0.093	0.846	1.601	4.031	0.696	72.597	0.036	0.244	0.982	1.428	3.188	0.489	391.266	3.875
19	3	3	2	34.7	31.5	34.8	29	613	0.549	0.74	0.633	34.65	-4	225.6	-12.1	372	6.88	87.74	684	164.1	7.52	117.3	12.54	10.03	4.56	74.63	13.67	21.23	7.56	19.1	3.517	7.977	1.731	0.5	0.302	0.089	2.338	3.979	4.216	2.009	71.237	0.03	0.458	1.528	1.362	2.354	0.273	294.632	3.815
19	4	3	3	28.8	26.3	32.4	32.8	605	0.528	0.684	0.555	32.03	7.5	192.1	-17.9	340	6.37	108.02	654	207.6	4.44	114	13.05	4.81	2.22	59.68	7.06	19.38	12.32	17.56	3.157	7.614	1.571	0.484	0.067	0.036	0.395	1.131	2.369	.	66.879	.	0.222	0.482	0.791	1.971	0.316	289.537	5.815
19	1	4	3	32.1	31.2	37.7	32.3	638	0.524	0.718	0.639	31.8	6.1	208.8	-29.6	335	6.33	107.51	638.8	214.3	4.93	119.6	14.23	5.3	2.79	39.51	8.67	20.29	11.62	18.19	3.15	8.305	1.655	0.496	0.177	0.074	1.231	3.61	3.955	0.772	77.956	0.033	0.346	1.002	0.835	2.256	0.39	300.796	5.136
19	2	4	4	35.5	29.8	29	30.2	610	0.444	0.754	0.587	32.62	-11.5	218.2	-10.4	362	6.43	85.84	657.1	177.2	8.39	126.1	12.7	14.16	4.43	73.99	8.08	19.9	11.81	18.17	3.006	6.559	1.629	0.439	0.147	0.195	0.813	1.61	3.029	0.713	77.444	.	0.179	0.973	1.461	2.783	0.338	427.899	4.975
19	3	4	1	33.1	29.3	33.2	28.9	607	0.514	0.733	0.691	32.85	-3.7	207.2	-18.5	357	6.9	91.76	663.3	184.3	7.63	121.3	11.99	8.79	2.72	74.2	12.44	19.94	7.5	17.65	3.284	8.642	1.714	0.504	0.222	0.09	1.74	3.111	3.429	0.884	56.718	.	0.297	0.901	0.967	1.996	0.303	252.179	3.496
19	4	4	2	26	24.8	35.8	33.1	609	0.465	0.746	0.674	30.77	-7.9	199.5	-3.1	353	6.66	97.91	630.8	188.7	7.76	141.9	14.4	11.54	4.9	71.06	11.43	18.74	7.31	16.77	3.056	7.193	1.41	0.426	0.214	0.071	1.564	2.945	3.56	0.938	61.878	.	0.325	1.066	1.046	1.925	0.192	253.909	4.203
21	1	1	1	18	19.7	48.4	33.3	770	0.336	0.778	0.772	18.32	10.7	169.5	-20.5	370	6.63	93.33	693.7	169	7.29	109.9	8.57	8.36	3.21	68.23	11.47	14.11	2.64	12.97	1.95	6.846	0.993	0.8	0.102	0.163	0.668	0.976	3.245	0.432	51.637	.	0.181	0.59	1.169	2.457	0.386	479.115	2.747
21	2	1	2	35.1	32.7	35.7	29.4	622	0.57	0.748	0.691	35.61	20.6	259	14.4	365	6.09	121.09	664.6	174.9	6.69	132	7.52	10.32	3.96	83.51	13.68	22.15	8.48	20.56	3.106	9.656	1.459	1.267	0.146	0.128	1.083	1.951	5.157	0.811	82.401	.	0.333	1.061	2.054	3.785	0.538	737.652	6.245
21	3	1	3	33.6	31	33	32.5	593	0.523	0.76	0.686	33.88	20.7	240.2	6.8	348	6.18	113.43	649	197	7.05	123.3	9.87	10.58	3.26	47.09	8.44	20.09	11.65	18.83	2.851	7.76	1.23	1.129	0.101	0.107	0.685	1.853	4.283	0.666	76.085	.	0.333	0.858	1.406	3.369	0.404	650.621	5.825
21	4	1	4	21.5	23.7	49.9	31.3	641	0.268	0.82	0.711	18.92	-6.1	157.5	-42.2	341	6.25	105.22	631.6	205.4	6.18	129.9	8.55	13.31	5.04	25.41	2.46	12.13	9.68	11.49	1.749	4.02	0.682	0.674	0.123	0.03	0.721	1.224	2.473	0.703	49.526	.	0.19	0.705	1.164	2.196	0.303	455.052	3.036
21	1	2	2	19.5	20.4	43.5	33.7	761	0.404	0.788	0.731	21.13	15.8	198.3	5.6	377	6.51	103.44	685.6	160.3	5.8	131.8	5.61	8.31	2.61	69.42	9.32	16.08	6.76	15.04	2.272	6.679	1.082	0.892	0.117	0.108	0.815	1.159	3.163	0.566	61.001	.	0.308	0.807	1.86	2.719	0.376	550.918	3.249
21	2	2	3	39.1	36.2	34	30.6	634	0.615	0.765	0.674	37.44	21.1	286	22	358	5.89	125.69	657	183.7	5.89	131.8	6.52	12.09	3.02	44.37	10.57	23.74	13.17	22.32	3.344	9.084	1.494	1.306	0.148	0.088	0.874	2.05	4.566	0.99	85.532	.	0.393	0.838	1.548	3.897	0.51	740.412	6.514
21	3	2	4	35.9	32.8	32.2	32.9	601	0.603	0.766	0.659	36.9	29.4	268.9	25.3	347	6.14	118.26	628.7	197.7	6.6	144.8	8.03	12.09	2.11	52.23	6.98	22.19	15.22	20.99	3.114	7.639	1.303	1.199	0.137	0.084	0.867	2.231	4.149	1.024	85.864	.	0.37	1.054	1.581	3.623	0.46	738.162	7.781
21	4	2	1	26.3	25.2	38.4	31	624	0.405	0.755	0.703	25.79	15.8	189.6	-16.4	362	6.75	91.97	664.9	179.6	6.74	130.6	5.44	10.66	2.07	37.69	11.48	16.1	4.62	14.96	2.279	7.319	1.151	0.89	0.092	0.118	0.772	1.22	3.531	0.676	60.674	.	0.206	0.772	1.508	2.822	0.448	574.708	5.007
21	1	3	4	29.5	32.6	44.4	38.1	752	0.667	0.783	0.704	31.33	22.5	290.8	34.9	347	5.97	122.42	623.2	197.4	6.62	147.7	7.84	14.13	3.19	47.09	7.09	23.56	16.47	22.2	3.642	8.576	1.349	1.301	0.237	0.098	1.401	2.751	4.796	1.431	101.296	.	0.344	1.618	2.22	3.853	0.491	703.315	8.269
21	2	3	1	26.3	26.7	42.3	30.2	646	0.463	0.748	0.711	29.6	6.2	223	7.4	368	6.21	112.33	674.2	171	6.59	127.6	7.3	10.24	3.12	71.31	13.43	19.12	5.69	17.7	2.774	8.945	1.462	1.107	0.133	0.164	1.086	1.637	4.406	0.846	67.516	.	0.261	0.98	1.83	3.243	0.44	557.324	4.87
21	3	3	2	26	25.1	37.7	32	610	0.452	0.757	0.707	25.47	33.5	184.2	-20.1	371	6.2	112.96	667.8	167.2	6.64	138.1	6.73	10.09	3.45	126.9	8.83	15.53	6.7	14.47	2.305	6.704	1.087	0.887	0.15	0.162	1.07	1.634	4.094	0.809	73.372	.	0.226	0.978	1.911	3.115	0.39	634.736	3.508
21	4	3	3	20.9	22.7	47.3	34.1	608	0.352	0.794	0.71	23.68	1.4	178.9	-12.7	354	6.53	97.65	647.2	189.8	6.35	136.3	5.63	11.88	2.87	45.77	6.24	14.39	8.15	13.47	2.178	5.753	0.917	0.797	0.162	0.098	0.981	1.418	3.297	0.888	59.076	.	0.191	0.823	1.391	2.671	0.392	506.483	3.346
21	1	4	3	22.2	25.1	47.1	38.8	743	0.563	0.786	0.727	27.39	20.3	250.4	34.3	371	6.14	115.33	653.4	166.9	6.42	.	6.33	11.88	3.82	99.74	9.19	20.35	11.16	19.02	3.106	8.72	1.31	1.126	0.212	0.12	1.335	2.2	4.503	0.907	90.773	.	0.327	1.107	1.962	3.265	0.404	667.291	4.547
21	2	4	4	41.2	40.6	37.5	33.5	658	0.666	0.759	0.682	38.86	7.4	306	16.7	328	5.73	132.1	583.5	221.8	6.13	.	7.72	16.96	2.65	46.93	8.29	25.57	17.28	24.04	3.975	10.283	1.486	1.427	0.228	0.111	1.073	2.368	5.724	0.851	109.999	.	0.336	0.86	1.583	4.378	0.449	776.631	12.528
21	3	4	1	22	22.8	43.4	32.6	618	0.372	0.783	0.762	25.42	2.3	190.9	-2.2	367	6.47	100.2	669.5	172.8	7.19	130.4	7.39	9.78	2.99	85.71	11.26	15.71	4.45	14.53	2.291	7.593	1.214	0.89	0.097	0.123	0.931	1.324	3.536	0.59	54.958	.	0.168	0.722	1.462	2.465	0.321	471.447	3.464
21	4	4	2	16.5	16.4	40.8	31.4	591	0.281	0.787	0.741	20.39	-3.1	147.8	-9.3	372	6.52	95.06	664.7	165.6	7.26	141.6	7.57	10.41	2.84	63.54	7.04	12.05	5.01	11.22	1.797	5.492	0.854	0.668	0.104	0.058	0.602	0.962	2.393	0.44	43.054	.	0.149	0.56	1.062	2.004	0.295	396.29	1.822
22	1	1	1	26.6	26.3	37.8	36.5	610	0.563	0.769	0.722	32.23	29.4	223.3	13	360	6.56	102.34	669	181.3	6.55	123.8	7.23	9.38	2.83	59.89	13.47	19.66	6.19	18.13	2.942	9.48	1.038	0.505	0.83	0.144	4.639	11.484	9.678	.	84.525	.	0.696	3.01	2.394	3.556	0.498	255.523	3.086
22	2	1	1	27.4	28.5	43.9	34.1	538	0.462	0.77	0.73	31.82	20.7	194.8	-20.4	363	6.23	111.69	679.7	178.4	5.91	117.3	6	9.13	3.67	55.89	12.4	17.12	4.72	15.79	2.536	8.49	0.908	0.437	0.509	0.102	4.023	8.892	8.014	.	70.543	.	0.543	2.248	2.144	2.645	0.329	220.372	1.971
22	3	1	1	22.8	25.4	50.4	33.5	593	0.296	0.787	0.716	23.56	-21.3	162.3	-41.6	351	6.44	102.61	684.6	194	6.24	.	7.02	8.87	2.53	60.61	8.04	13.97	5.93	12.87	2.146	6.196	0.688	0.364	0.362	0.082	2.225	5.867	5.277	1.938	50.494	.	0.366	1.863	1.407	1.874	0.202	147.174	1.558
22	4	1	1	20.4	23.4	47.1	43.2	682	0.417	0.809	0.772	24.4	4.8	198.8	-2.8	373	6.74	98.71	694.5	164.4	7.8	111.4	8.81	9.12	3.95	45.57	10.45	16.64	6.19	15.34	2.525	7.689	0.842	0.431	0.641	0.101	3.681	7.775	6.544	2.618	67.865	.	0.422	2.543	1.856	2.433	0.313	211.281	2.17
22	5	1	1	26.5	27.8	45.3	33.4	603	0.353	0.822	0.775	25.37	-14.1	193	-24.5	367	6.77	83.32	694.6	172.4	7.92	103.3	8.52	9.12	4.2	46.96	9.11	15.3	6.19	14.65	2.421	7.244	0.797	0.398	0.548	0.064	2.884	6.307	5.56	2.347	60.578	.	0.574	2.124	1.517	2.341	0.279	202.163	2.528
22	1	2	2	22.2	23.8	44.4	37.3	610	0.478	0.734	0.685	29.92	19.4	195.3	-2	369	6.4	109.69	680.1	167.9	6.93	116.2	6.93	17.87	4.1	88.14	12.31	18.25	5.95	16.9	2.634	9.071	1.242	0.273	0.343	0.373	2.54	5.99	6.3	1.614	58.819	.	0.374	1.654	1.702	3.123	0.431	192.5	1.937
22	2	2	2	25.3	25.9	43.1	33.5	538	0.485	0.767	0.718	34.55	19.4	207.8	6.4	359	6.38	110.59	672.2	181.2	6.51	112.9	5.61	17.81	3.8	75.43	12.96	18.59	5.63	17.22	2.67	9.404	1.276	0.272	0.35	0.317	2.472	5.951	5.785	1.791	51.313	.	0.312	1.737	1.613	3.008	0.307	161.934	1.375
22	3	2	2	24.4	26.1	45.2	36	593	0.471	0.756	0.686	30.22	19.3	197.3	-10.3	362	6.46	118.41	667.7	176.5	7.26	116.8	7.01	19.93	4.81	71.37	11.66	17.92	6.26	16.58	2.597	8.739	1.208	0.275	0.31	0.135	2.273	5.296	5.191	1.663	50.327	.	0.424	1.453	1.314	2.555	0.304	173.955	1.882
22	4	2	2	17.6	20.2	47.9	43.5	682	0.493	0.784	0.74	26.07	28	203.5	18.6	370	6.56	102.4	674.9	168.4	6.45	124.9	5.76	16.5	3.13	80.22	11.52	17.78	6.26	16.46	2.58	8.657	1.198	0.274	0.42	0.242	2.889	6.33	5.614	1.889	61.269	.	0.367	2.061	1.876	3.129	0.413	172.043	2.141
22	5	2	2	27.1	26.1	38.2	33.9	603	0.501	0.782	0.729	32.02	17.9	220	11.1	378	6.44	103.21	687.7	156.7	7.27	121.1	7.36	16.37	3.49	101.43	13.05	19.31	6.26	17.87	2.785	9.606	1.314	0.289	0.428	0.254	2.552	5.99	6.017	1.893	62.535	.	0.383	1.944	1.83	3.078	0.36	174.585	2.129
23	1	1	1	30.3	28.9	40.3	26.2	665	0.494	0.751	0.699	27.73	15.2	203	-26	356	6.12	129.83	682.7	185.6	7.63	.	9.76	13.87	2.56	84.05	10.48	18.44	7.96	17.05	2.804	8.499	1.139	0.351	0.383	0.25	2.226	3.654	5.943	1.691	62.776	.	0.338	2.463	1.835	3.448	0.488	204.838	3.416
23	2	1	2	40	38.5	39.1	28.3	645	0.597	0.768	0.722	37.75	-7.7	274.4	-2.5	346	6.1	135.09	635	195.5	9.74	120.6	15.18	15.78	8.17	103.56	16.39	24.35	7.96	22.33	3.92	10.513	1.371	0.609	0.34	0.537	3.329	3.35	8.5	1.857	94.36	.	0.498	1.725	2.115	3.99	0.41	364.862	3.035
23	3	1	3	30.7	29.5	39.1	28.3	645	0.508	0.788	0.745	31.44	-2.4	234.7	4.4	376	5.73	148.69	647.2	157.8	9.28	148.6	14.89	15.11	7.14	177.37	12.32	20.28	7.96	18.69	3.225	8.476	1.047	0.452	0.379	0.485	2.597	2.388	5.9	1.782	77.712	.	0.365	1.829	1.548	3.123	0.424	329.906	3.006
23	4	1	1	26.5	25.7	36.8	33.6	540	0.467	0.724	0.661	35.41	1	202.5	1.5	334	6.02	122.13	657.4	214.3	6.48	.	6.23	15.87	1.59	39.3	11.16	19.12	7.96	17.67	2.897	8.917	1.186	0.357	0.304	0.231	2.129	2.793	5.652	1.173	55.651	.	0.312	1.382	1.266	3.083	0.426	211.5	3.388
23	5	1	2	31	30.1	39.5	29.6	588	0.399	0.809	0.746	32.72	-32.7	228.8	0.9	358	6	130.38	646.7	180.5	10.72	122.8	16.6	15.45	7.17	149.68	11.28	19.24	7.96	17.65	3.121	7.854	1.071	0.499	0.284	0.272	1.998	2.112	5.216	1.48	61.756	.	0.253	1.343	1.405	2.645	0.359	250.096	1.969
23	1	2	2	35.1	29.5	33.9	21.3	665	0.521	0.736	0.66	31.2	-6.3	225.4	-6.4	337	6.14	128.07	637.5	208	8.89	112.2	13.84	14.38	5.26	89.75	12.81	20.75	7.94	19.05	3.39	9.078	1.213	0.581	0.34	0.459	2.488	2.732	6.711	1.546	79.839	.	0.432	1.444	1.619	3.484	0.447	298.603	2.959
23	2	2	3	38.2	38.5	42.5	31.1	645	0.64	0.761	0.71	39.04	1.7	282.8	5.6	373	6.11	124.79	660	163	8.34	137.2	10.64	13.66	7.12	78.12	17.24	25.18	7.94	23.17	3.96	11.469	1.407	0.676	0.443	0.492	3.495	3.098	7.968	2.172	97.741	.	0.361	2.219	2.168	3.85	0.458	384.747	3.682
23	3	2	1	26.6	25.7	37.1	32.1	645	0.503	0.759	0.714	28	19	200.8	-9.7	367	6.13	117.35	682.8	170.9	7.22	113.1	7.23	14.48	4.24	78.83	10.12	18.06	7.94	16.69	2.8	8.435	1.173	0.347	0.361	0.238	2.304	3.056	5.349	1.934	60.331	.	0.441	1.883	1.643	3.109	0.327	218.163	2.406
23	4	2	2	27	26.6	37.9	33.8	540	0.497	0.737	0.655	33.57	7.5	197.4	-8.3	346	6.25	125.07	630.9	195.5	8.97	127	15.02	15.26	7.4	64.81	10.2	18.13	7.94	16.65	2.973	7.63	1.053	0.519	0.296	0.402	2.596	2.679	5.947	1.366	79.049	.	0.492	1.521	1.801	3.036	0.347	300.194	4.559
23	5	2	3	31.6	32.2	41.9	31	588	0.406	0.818	0.773	36.65	-40.4	260.5	21.6	367	5.93	130.26	649.9	169.2	9.1	138	11.5	15.64	6.68	116.65	13.62	21.55	7.94	19.83	3.41	9.475	1.201	0.592	0.281	0.293	1.962	2.303	5.003	1.365	65.669	.	0.257	1.372	1.414	2.843	0.391	265.459	2.78
23	1	3	3	34.7	33.1	38.1	29.8	665	0.563	0.73	0.65	33.38	7.5	239.7	-11.1	348	6.17	129.93	627.4	193.7	8.86	135.5	13.51	16.03	4.96	71.54	14.31	22.2	7.89	20.49	3.353	9.983	1.245	0.573	0.34	0.549	2.67	2.7	6.584	1.408	84.68	.	0.344	1.874	1.781	3.312	0.599	330.549	4.226
23	2	3	1	34.7	35.2	41.3	32.3	645	0.607	0.752	0.73	36.37	19.8	256.8	-3.2	376	6.35	121.27	688	159.1	8.63	115.1	9.51	16.14	3.44	102.47	15.56	23.46	7.89	21.74	3.328	12.21	1.628	0.318	0.597	0.343	3.398	4.395	8.478	2.345	82.347	.	0.75	2.472	2.684	4.903	0.794	274.383	2.056
23	3	3	2	24.1	25	42.9	32.8	645	0.414	0.805	0.779	28.84	-13	221	14	359	6.15	129.19	649.4	180.3	9.46	128.6	12.04	13.55	6.67	127.77	10.71	18.6	7.89	17.1	2.829	8.487	1.096	0.507	0.315	0.293	2.313	2.771	5.437	2.176	67.746	.	0.366	1.898	1.566	2.864	0.437	263.588	1.894
23	4	3	3	27.1	28.1	40.3	36.8	540	0.496	0.742	0.669	36.7	5.2	217.4	4.3	364	6.18	125.65	632.7	173.5	8.22	148.6	14.41	15.89	6.63	67.05	11.92	19.82	7.89	18.29	2.999	8.716	1.109	0.512	0.308	0.502	2.279	2.092	5.316	1.336	72.098	.	0.404	1.54	1.538	2.666	0.343	269.168	3.938
23	5	3	1	28.1	27.1	36.9	31.8	588	0.441	0.794	0.764	33.69	-4.1	229.6	16.9	356	5.93	127.1	677.6	185.6	7.77	.	7.77	15.09	3.06	116.35	11.92	19.81	7.89	18.35	2.838	9.912	1.347	0.293	0.351	0.243	2.132	3.6	5.15	1.517	51.339	.	0.465	1.519	1.408	2.774	0.387	172.484	2.142
24	1	1	1	34.9	37.1	46.6	28.9	662	0.538	0.768	0.706	32.67	-0.2	248.3	-22.9	376	6.68	106.9	677.7	157.9	12.11	118.9	13.48	13.2	6.73	104.32	13.32	21.63	8.3	20.16	3.365	8.84	1.394	0.563	0.166	0.14	0.846	3.365	3.866	0.833	56.693	.	0.259	0.99	1.27	2.411	0.373	286.347	2.065
24	2	1	2	29.6	31.4	46.6	28.8	623	0.445	0.74	0.627	30.91	-5.8	228.5	-9.7	350	6.57	103.65	643.2	190.9	11.01	117.5	14.93	15.47	7.11	99.08	11.33	19.26	7.94	18	2.89	7.424	1.214	1.341	0.114	0.141	0.767	2.78	3.608	0.599	100.333	.	0.346	0.546	1.294	3.214	0.438	941.255	7.514
24	3	1	3	33.8	34.5	41.5	31.5	689	0.608	0.742	0.691	37.46	-17.3	304.8	44.7	350	6.57	113.21	636	189.1	11.63	121.9	17.44	16.82	7.15	109.81	14.29	25.81	11.52	24.12	4.247	9.863	1.657	1.662	0.175	0.119	0.971	4.176	4.624	0.538	90.106	.	0.477	0.803	1.271	2.938	0.346	703.016	5.552
24	4	1	4	24.8	23.9	39.1	28.3	571	0.386	0.761	0.677	32.8	-36.3	226	31.6	356	6.13	99.3	655.2	183.4	7.73	115.5	14.55	16.23	7.48	89.72	10.37	18.73	8.35	17.49	3.09	7.03	1.252	1.191	0.155	0.13	0.989	3.538	4.593	0.96	109.049	.	0.456	0.932	1.747	3.751	0.463	1134.59	6.654
24	1	2	2	31.9	32	41.2	29.7	652	0.484	0.769	0.692	33.59	-8.8	269.7	25.7	363	6.29	98.32	669.9	174.8	8.18	115.2	13	13.94	4.94	108.49	12.93	21.89	8.96	20.47	3.216	8.474	1.333	1.537	0.172	0.129	0.853	3.437	4.619	0.742	112.773	.	0.425	0.726	1.49	3.546	0.485	994.627	8.225
24	2	2	3	26.2	26.4	41.3	31.1	612	0.468	0.767	0.697	31.58	-12.6	235.9	24.8	355	6.5	109.34	649.2	184.2	10.64	121.4	11.96	15.12	7.56	115.58	10.75	19.33	8.58	18.06	3.168	7.272	1.254	1.28	0.152	0.124	0.808	2.406	3.864	0.396	75.821	.	0.439	0.577	1.294	2.695	0.344	603.509	4.14
24	3	2	4	28.5	30.4	45.9	33.1	684	0.499	0.768	0.686	34.56	-30.2	287.9	49.7	353	6.57	109.01	640.5	185	12.56	119.1	18.02	17.21	7.67	111.13	13.16	23.63	10.48	22.08	3.832	8.899	1.521	1.513	0.151	0.156	0.815	3.124	4.484	0.866	98.515	.	0.519	0.725	1.234	3.257	0.464	950.242	8.616
24	4	2	1	26	25.9	39.5	31.9	557	0.494	0.735	0.645	32.49	13.2	199.2	-4.2	358	6.52	110.7	657.3	181.5	8.04	120.3	13.57	14.13	5.09	68.69	11.22	18.11	6.89	16.87	2.848	7.18	1.188	0.494	0.149	0.123	0.771	2.78	3.648	0.734	60.317	.	0.304	0.907	1.451	2.657	0.416	325.574	2.307
24	1	3	4	30.8	30	39.7	28.8	641	0.516	0.747	0.629	34.99	-17.4	266.9	34.6	353	6.2	113.43	649.7	187.8	8.89	120	13.7	14.05	5.8	124.56	12.37	22.44	10.07	21.02	3.617	8.537	1.464	1.439	0.259	0.146	1.582	4.549	6.329	1.1	134.915	.	0.486	1.145	2.247	4.458	0.644	1306.25	8.225
24	2	3	1	26	26.5	42.3	30.4	601	0.422	0.77	0.691	29.28	-5.8	203	-7.7	359	6.58	108.85	657.1	178.9	10.72	117.8	13.82	14.77	6.84	111.7	10.8	17.6	6.8	16.43	2.738	7.087	1.186	0.471	0.147	0.134	0.914	2.524	3.279	0.601	50.79	.	0.385	0.772	1.184	2.098	0.32	256.843	2.021
24	3	3	2	26.5	26.6	41.4	32.8	678	0.415	0.729	0.611	26.51	-5.6	211.2	-6.7	345	6.36	118.31	633	196.3	11.63	120.6	14.41	16.86	7.23	90.52	10.67	17.98	7.31	16.84	2.692	7.048	1.158	1.272	0.153	0.078	0.872	2.483	3.411	0.667	89.996	.	0.303	0.677	1.187	2.793	0.336	801.468	10.156
24	4	3	3	24.1	25.3	44.2	31.3	544	0.439	0.714	0.635	34.38	-19.4	213.7	14.5	354	5.95	102.57	633.4	185.2	10.93	130.8	16.93	16.18	6.63	145.44	10.43	18.69	8.26	17.48	3.104	7.111	1.311	1.246	0.135	0.08	0.849	3.57	5.869	0.855	107.588	.	0.441	1.144	1.809	3.958	0.58	913.59	6.219
24	1	4	3	29.2	30.6	45	30.4	631	0.566	0.727	0.67	37.02	-3.3	274.2	39.7	361	6.18	115.5	648	177.7	8.47	129.9	14.23	15.17	6.49	90.52	12.8	23.36	10.57	22	3.614	9.222	1.465	1.606	0.291	0.169	1.715	4.829	6.496	1.125	125.326	.	0.797	1.313	1.994	4.161	0.597	926.408	8.824
24	2	4	4	23.4	25.4	47.5	31.9	590	.	0.786	0.71	28.93	.	213.5	9.6	345	6.44	104.26	647.9	198.6	7.79	113.4	12.45	14.86	4.97	87.31	9.36	17.07	7.72	16.05	2.644	6.569	1.134	1.068	0.122	0.091	0.849	2.034	3.239	0.503	69.664	.	0.278	0.551	0.913	2.523	0.347	688.958	4.838
24	3	4	1	27.1	26	36.6	34.2	673	0.527	0.736	0.663	29.26	21.6	219.3	5	348	6.56	114.54	630.5	192.7	9.11	130.1	16	15.16	6.48	81.47	12.03	19.69	7.66	18.49	2.869	8.188	1.3	0.576	0.162	0.17	1.035	3.553	3.936	0.823	64.164	.	0.458	1.017	1.086	2.479	0.351	303.059	3.863
24	4	4	2	23.9	24	39.7	32.6	530	0.373	0.719	0.617	30.09	5.8	186.4	-4.4	338	6.2	92.27	610.5	205.8	11.99	133.8	18.43	15.6	3.81	90.67	9.29	15.95	6.66	15.01	2.24	6.245	1.016	1.164	0.187	0.14	1.558	3.852	5.727	0.905	139.012	.	0.409	1.301	2.343	4.344	0.898	1113.74	37.056
25	1	1	1	26.1	25	35.3	33.7	525	0.495	0.712	0.615	35.2	-6.9	193.6	-2.4	362	6.77	103.54	671.4	175.5	9.85	105.7	15.36	15.16	7.05	78.55	11.09	18.48	7.39	17.09	3.225	7.535	1.303	0.399	0.257	0.076	2.442	6.151	6.317	1.922	72.212	0.021	0.561	1.312	1.028	2.861	0.294	256.218	2.479
25	2	1	2	32	34.8	45.3	34.8	630	0.625	0.719	0.602	32.87	7.3	218.4	-38.1	346	6.9	105.52	655	196.1	9.1	.	12.89	16.49	7.961	76.55	12.43	20.71	8.29	19.1	3.753	7.664	1.474	0.447	0.295	0.142	2.675	8.252	9.06	2.728	98.728	0.027	0.858	2.185	1.392	4.552	0.68	329.314	3.792
25	3	1	3	25.4	26.1	39.6	34.9	640	0.605	0.707	0.586	31.02	2.8	205	-6.8	332	6.99	106.09	643.8	214.7	8.39	.	11.58	14.04	5.938	81.47	11.91	19.85	7.94	18.24	3.728	6.594	1.424	0.429	0.268	0.084	2.3	6.702	8.11	1.386	92.203	0.027	0.955	1.339	1.036	4.473	0.408	282.704	2.405
25	4	1	4	35	32.6	32.8	33	600	0.689	0.691	0.538	33.48	19.8	202.1	-40.2	327	6.88	120.94	640.2	221.1	8.1	.	12.44	13.97	5.209	84.47	12.05	20.09	8.04	18.4	3.906	5.913	1.454	0.434	0.242	0.113	2.055	7.34	8.576	1.453	99.018	0.037	1.075	1.48	1.017	5.21	0.682	284.743	3.327
25	1	2	2	25.8	26.7	41.2	36.8	524	0.488	0.711	0.603	33.38	-6.7	182.6	-22.2	345	6.53	117.12	643.3	196.7	9.73	111.6	17.81	15.28	5.55	121.86	10.49	17.48	6.99	16.15	3.17	6.449	1.329	0.378	0.263	0.102	2.157	6.453	7.097	1.66	78.895	0.013	0.547	1.396	1.02	3.585	0.477	268.952	2.597
25	2	2	3	31.7	29	32.7	34.8	639	0.66	0.691	0.54	32.35	10.6	208.9	-18.2	333	6.88	104.43	646.6	213.7	7.66	.	11.26	14.46	6.033	93.29	12.4	20.67	8.27	19.02	3.909	6.795	1.531	0.446	0.254	0.118	2.352	7.893	8.426	1.531	92.771	0.012	0.873	1.262	1.015	4.608	0.544	300.171	3.266
25	3	2	4	22.7	25.3	50.1	31.4	646	0.565	0.689	0.518	27.97	-1.6	181.6	-26.8	328	7.22	92.94	638.5	220.6	8.93	.	13.15	13.13	4.734	89.57	10.85	18.08	7.23	16.57	3.56	5.218	1.303	0.391	0.25	0.081	1.945	6.153	6.723	1.768	83.608	0.025	0.811	1.238	0.806	4.253	0.39	259.214	2.568
25	4	2	1	33.6	32.2	34.8	35.6	596	0.629	0.692	0.582	35.89	10.1	218.6	-21.4	361	6.7	109.58	663.8	175.7	9.51	110.7	16.68	16.15	7.448	108.4	12.84	21.4	8.56	19.85	3.715	8.756	1.67	0.462	0.292	0.206	2.739	9.579	7.999	2.604	94.487	0.034	0.73	2.261	1.46	3.918	0.477	335.862	3.204
25	1	3	4	24.5	24.7	39.9	35.1	522	0.402	0.705	0.542	29.85	-47.2	160.4	-33.6	329	6.66	117.31	620.8	218.1	8.61	117.9	15.16	14.66	4.689	95.02	9.35	15.59	6.24	14.3	3.251	4.584	1.144	0.337	0.136	0.075	1.314	4.021	4.727	0.725	60.487	0.01	0.588	0.898	0.57	3.157	0.312	196.501	1.773
25	2	3	1	29.1	28.7	38.2	35.5	648	0.597	0.704	0.589	32.52	3.8	218.6	-7.6	343	6.69	106.58	637.7	200.3	8.63	118.5	11.88	16.42	6.568	95.2	12.64	21.07	8.43	19.51	3.654	8.521	1.635	0.455	0.305	0.091	2.925	7.807	7.498	2.235	88.328	0.041	0.778	1.663	1.284	3.519	0.385	314.207	3.371
25	3	3	2	23	24	41.1	36.9	653	0.574	0.702	0.586	30.44	-4.6	204.8	2.8	352	6.99	95.34	663.9	189.2	9.44	105.4	12.9	13.64	5.454	87.38	11.92	19.87	7.95	18.34	3.679	7.305	1.514	0.429	0.275	0.111	2.463	6.929	6.883	1.681	81.367	0.026	0.775	1.549	1.013	3.69	0.356	273.082	3.128
25	4	3	3	34.1	32.3	34.5	34.9	593	0.698	0.692	0.537	38.98	-8.1	233.8	-6.1	341	6.78	117.61	650.8	203.7	8.33	103.7	12.92	14.96	5.612	106.57	13.86	23.1	9.24	21.25	4.546	7.642	1.727	0.499	0.234	0.154	2.378	8.305	8.65	1.951	101.074	0.043	0.847	1.581	1.143	4.993	0.526	326.301	4.586
25	1	4	3	23.8	25.6	44.9	35.6	521	0.492	0.699	0.595	32.48	-9.8	173.6	-24.9	348	6.34	117.58	643.5	192.5	9.53	115.8	15.56	16.75	6.379	108.03	10.15	16.92	6.77	15.61	3.24	5.496	1.233	0.365	0.214	0.095	1.805	5.725	6.571	1.389	80.62	0.023	0.658	1.204	0.872	4.169	0.441	282.114	2.32
25	2	4	4	29.9	28.2	34.6	34.7	657	0.667	0.668	0.538	30.3	8.2	194.5	-29.7	319	6.83	108.8	624	231.7	7.26	106.2	11.12	14.61	5.147	91.56	11.95	19.91	7.96	18.31	4.002	5.74	1.404	0.43	0.204	0.086	2.044	6.663	8.247	1.291	97.056	0.018	1.027	1.272	0.783	5.285	0.469	306.79	3.491
25	3	4	1	20.8	22.5	44.9	36.8	659	0.497	0.686	0.609	28.16	-5.2	188	-7.2	350	6.78	93.21	656.1	191.6	9.23	107.9	13.3	15.56	6.33	72.64	11.14	18.56	7.43	17.24	3.202	7.389	1.442	0.401	0.253	0.113	2.333	5.886	6.247	1.595	75.833	0.013	0.644	1.432	0.929	3.088	0.302	270.934	2.408
25	4	4	2	32.4	30.3	33.4	35.3	589	0.597	0.684	0.575	38	-15.3	225.5	-3.8	350	6.83	101.23	650.4	190.7	6.52	114.1	14.82	16.6	6.915	115.95	13.43	22.38	8.95	20.72	4.073	8.089	1.685	0.483	0.268	0.103	2.537	8.33	8.228	1.457	94.929	0.02	0.745	1.542	1.157	4.417	0.487	338.24	2.922
29	1	1	1	29.4	28.06	38.2	32.7	490	.	0.704	0.617	41	.	204.7	-3.7	339	6.264	117.25	644.7	203.8	8.49	.	17.6	16.98	8.27	56.62	13.633	20.092	6.46	18.27	3.117	8.45	1.621	0.438	0.411	0.128	2.918	8.056	7.767	1.307	80.481	0.068	0.604	1.818	1.694	3.704	0.45	324.038	3.107
29	2	1	2	29.3	28.41	40.3	30.3	582	.	0.706	0.617	32.46	.	202	-16.9	348	6.366	112.06	637.6	193.1	8.23	123.5	14.45	15.45	7.7	66.58	12.799	18.893	5.23	17.24	2.881	7.829	1.485	0.876	0.407	0.135	2.696	5.953	7.313	1.971	120.591	0.05	0.452	1.594	1.597	3.512	0.278	827.63	16.586
29	3	1	3	38.3	37.76	41	32.1	578	.	0.759	0.576	41	.	271.6	4.5	342	5.939	112.94	621.5	199.8	7.34	128.6	12.84	17.77	12.18	32.36	8.968	23.7	14.73	21.93	3.533	6.953	1.392	0.896	0.434	0.139	2.731	7.842	6.317	2.907	103.687	0.052	0.697	1.905	1.724	2.961	0.266	358.359	5.839
29	4	1	4	31.2	23.57	24.4	31.6	576	.	0.721	0.487	41.4	.	259.7	66.6	.	6.171	107.09	602.7	.	8.06	103.2	14.04	20.85	10.5	35.99	9.035	23.846	13.68	22.12	3.565	6.92	1.353	0.853	0.501	0.079	2.262	5.344	4.512	1.463	145.851	0.093	1.024	0.619	1.03	3.69	0.19	1096.97	100.863
29	1	2	2	24	23.88	41.9	32.2	514	.	0.706	0.615	34.88	.	192.1	3.1	361	6.359	113.89	641.3	175.9	8.53	134.3	17.66	15.13	7.28	118.14	11.992	17.941	5.1	16.36	2.64	7.32	1.322	0.854	0.279	0.098	1.84	5.4	6.486	1.48	107.653	0.058	0.34	1.612	1.707	3.359	0.245	777.533	38.83
29	2	2	3	32.2	26.64	31.4	30.1	616	.	0.742	0.513	38.52	.	265.3	52.6	293	6.176	127.78	568.9	.	7.74	118.6	15.89	21.06	5.71	15.69	8.736	23.73	14.99	21.97	3.449	6.807	1.385	0.841	0.271	0.107	1.998	6.14	4.867	1.286	78.583	.	1.013	0.951	0.965	3.055	0.282	375.707	5.732
29	3	2	4	41.8	34.96	29	31.5	605	.	0.729	0.496	37.05	.	247.4	-7.5	.	6.555	105.75	587.4	.	7.85	.	13.52	19.15	5.68	20.17	8.269	22.417	13.07	20.76	3.304	6.286	1.278	0.855	0.269	0.041	1.795	4.407	4.403	1.124	144.745	0.055	1.266	0.508	0.822	3.675	0.183	1017.9	105.809
29	4	2	1	24.5	25.1	42.6	34.8	601	.	0.7	0.586	31.53	.	191.7	-11.6	357	6.623	114.39	661.2	180.4	9.27	107.7	14.93	16.97	9.57	59.54	12.651	18.949	6.3	17.24	2.847	7.931	1.567	0.393	0.306	0.129	1.988	6.061	5.672	1.526	65.711	0.041	0.385	1.495	1.06	2.848	0.276	272.532	1.927
29	1	3	4	25	22.31	30	38.9	539	.	0.725	0.499	34.17	.	204.3	21.2	349	5.984	117.31	606.7	189.4	8.03	141.9	27.86	20.5	5.61	43.3	6.566	18.406	10.94	17.05	2.745	5.09	1.14	0.821	0.27	0.064	1.652	5.295	3.105	.	103.475	0.06	0.253	3.813	1.39	2.753	0.205	800.016	101.581
29	2	3	1	27.4	25.78	36.2	34.3	650	.	0.713	0.602	29.93	.	200	-11.3	367	6.78	105.9	671.9	168.2	9.42	111.7	16.03	15.16	7.64	79.25	12.795	19.456	6.66	17.75	2.985	8.063	1.616	0.355	0.378	0.119	2.691	5.373	7.385	2.115	83.753	.	0.364	2.148	1.467	3.42	0.354	325.467	3.327
29	3	3	2	29.5	29.28	42.8	30.7	632	.	0.71	0.606	27.79	.	189.1	-38.8	364	6.49	97.39	668.8	174.3	7.18	116.1	12.03	13.72	7.81	73.47	11.562	17.564	5.14	16.02	2.68	7.159	1.507	0.838	0.31	0.116	2.032	5.27	6.099	1.839	114.43	0.044	0.409	1.085	1.142	3.154	0.314	874.044	12.162
29	4	3	3	26.4	26.61	40.3	36.4	626	.	0.762	0.528	38.59	.	277	63.5	347	6.056	123.66	613	193.1	7.11	141.9	16.73	19.37	8.71	62.32	8.635	24.16	15.52	22.42	3.646	6.818	1.472	0.799	0.274	0.085	2.648	7.241	5.462	2.66	120.681	.	0.98	2.404	1.527	3.89	0.249	388.798	6.612
29	1	4	3	22.1	25.81	51.8	40.5	563	.	0.764	0.521	38.17	.	248.6	45.1	.	5.94	129.12	572.7	.	6.62	112.5	18.65	17.95	2.77	46.8	7.98	21.488	13.51	19.9	3.331	6.325	1.356	0.826	0.33	0.132	2.127	6.743	3.878	0.616	91.599	.	0.431	1.086	1.396	2.751	0.328	426.045	9.922
29	2	4	4	17.6	16.85	31.9	44.6	684	.	0.709	0.413	26.64	.	198.1	30.2	358	6.32	106.13	570.8	179	8.08	.	22.15	17.5	7.33	51.92	6.77	18.221	10.57	16.91	2.786	5.246	1.121	0.8	0.134	0.041	1.368	4.304	2.117	.	111.154	0.039	0.397	0.679	1.089	2.27	0.096	670.124	222.328
29	3	4	1	25.6	25.24	40.6	33.2	659	.	0.714	0.613	26.27	.	179.2	-30	368	6.793	96.62	655.5	167	8.39	126	15	15.92	12.15	79.3	11.601	17.311	5.71	15.79	2.645	7.356	1.497	0.371	0.407	0.135	2.959	6.89	6.428	2.864	80.787	.	0.352	1.801	1.357	3.204	0.375	342.947	3.217
29	4	4	2	20.1	20.58	42.4	36.1	651	.	0.715	0.64	30.59	.	213	28.7	344	6.805	95.47	642.6	197.7	9.89	108.2	16.54	16.36	8.72	94.43	13.354	19.917	5.62	18.14	3.09	8.322	1.754	0.805	0.355	0.239	2.783	5.901	9.094	1.948	140.108	0.037	0.585	1.32	1.679	4.01	0.352	954.148	12.944
[truncated: 33 more columns]
